# Supplementary material for: HD_BPMDS: a curated binary pattern multitarget dataset of Huntington’s disease–targeting agents
Source: J Cheminform. 2023 Nov 17;15:109. doi: 10.1186/s13321-023-00775-z (PMC10655317; doi:10.1186/s13321-023-00775-z)
Supplement: Supplementary file 1 — Additional file 1. HDACs-specific fingerprint. [file 13321_2023_775_MOESM1_ESM.xlsx]

## Sheet: Cover Sheet
ADDITIONAL FILE 1 HD_BPMDS: a curated binary pattern multitarget dataset of Huntington’s disease–targeting agents Sven Marcel Stefan1,2,3, Jens Pahnke1,2,4,5, Vigneshwaran Namasivayam2,6,* 1Department of Pathology, Section of Neuropathology, Translational Neurodegeneration Research and Neuropathology Lab (www.pahnkelab.eu), University of Oslo and Oslo University Hospital, Sognsvannsveien 20, 0372…

## Sheet: Curated Dataset
TABLE S1: HDACs-specific Fingerprint																		References			Substructure Identifier**	Substructure_0001	Substructure_0002	Substructure_0004	Substructure_0005	Substructure_0008	Substructure_0006	Substructure_0014	Substructure_0036	Substructure_0042	Substructure_0028	Substructure_0009	Substructure_0022	Substructure_0040	Substructure_0029	Substructure_0059	Substructure_0083	Substructure_0033	Substructure_0038	Substructure_0063	Substructure_0070	Substructure_0023	Substructure_0010	Substructure_0073	Substructure_0012	Substructure_0080	Substructure_0067	Substructure_0088	Substructure_0082
																		* in part defined in Int. J. Mol. Sci. 2022, 23 (23), 14763			Total Count of Hits	13	13	13	10	12	10	10	11	3	7	0	3	9	4	2	1	3	5	2	4	0	0	7	2	1	4	2	0
																		** in part defined in Sci. Data 2022, 9 (1), 446			Substructure SMILES	C	CC	O	N	CCC	CNC	CNCC	CCCC	CCCCC	CNCCC	OC1=CC=CC=C1	CCNCC	OC([H])C	NC([H])C([H])C	CC(C)C	CC(CC)C	CCNCCC	NC(C)=O	CCCCCC	CNCCCC	CN(C)C	COC1=CC=CC=C1	S	NC1=CC=CC=C1	CNCCCCC	NC([H])C([H])C([H])C	CCCCCCC	CCNCCCC
HD_MDS Identifier*	Original Compound Name	Abbreviated Compound Name	Compound Name Synonym	Compound Alternative Synonym	PubChem Compound ID	ChEMBL Compound ID	DrugBank Accession Number	Guide to Pharmacology Ligand ID	Chemical Abstracts Service (CAS) Number	Systematic Compound Name	SMILES	Chemical Formula	CLogP (o/w)	CLogS	Molecular Weight (MW; g ∙ mol-1)	Molar Refractivity (MR)	Topological Polar Surface Area (TPSA; Å)	H-bond Donors	H-bond Acceptors	Rotatable Bonds	Number of Heavy Atoms	methylene	ethylene	oxygen-R	nitrogen-R	propylene	dimethylamine-R	methylethylamine-R	butylene	pentylene	methylpropylamine-R	phenol-R	diethylamine-R	ethanol, defined (1H; CH)	amino-R-propane, defined (2H; CH)	isobutane	isopentane	ethylpropylamine-R	acetamide	hexylene	methylbutylamine-R	trimethylamino-R	methoxy-R-phenyl	sulfur	aniline-R	methylpentylamine-R	butanamine-R, defined (3H; CH)	heptylene	ethylbutylamine-R
HD_MDS_ID_0177	HDACi 4b	nd	nd	nd	9543539	CHEMBL277805	nd	nd	537034-15-4	N1-(2-aminophenyl)-N7-phenylheptanediamide	O=C(NC1=CC=CC=C1N)CCCCCC(NC2=CC=CC=C2)=O	C19H23N3O2	2.68	-3.98688	325.412	9.62626	84.22	3	2	10	24	1	1	1	1	1	1	1	1	1	1	0	0	1	0	0	0	0	1	1	1	0	0	0	1	1	0	1	0
HD_MDS_ID_0255	Panobinostat	nd	LBH589	nd	6918837	CHEMBL483254	DB06603	7489	404950-80-7	(E)-N-hydroxy-3-(4-(((2-(2-methyl-1H-indol-3-yl)ethyl)amino)methyl)phenyl)acrylamide	CC1=C(CCNCC2=CC=C(/C=C/C(NO)=O)C=C2)C3=CC=CC=C3N1	C21H23N3O2	3.664	-4.11937	349.434	10.3967	77.15	4	3	8	26	1	1	1	1	1	1	1	0	0	1	0	1	0	0	0	0	1	1	0	0	0	0	0	0	0	0	0	0
HD_MDS_ID_0289	RGFP966	nd	nd	nd	56650312	CHEMBL4078477	nd	7500	1357389-11-7	(E)-N-(2-amino-4-fluorophenyl)-3-(1-cinnamyl-1H-pyrazol-4-yl)acrylamide	O=C(NC1=C(N)C=C(F)C=C1)/C=C/C(C=N2)=CN2C/C=C/C3=CC=CC=C3	C21H19FN4O	3.426	-4.48032	362.408	10.4712	72.94	2	2	7	27	1	1	1	1	0	1	1	0	0	0	0	0	1	0	0	0	0	1	0	0	0	0	0	1	0	0	0	0
HD_MDS_ID_0306	Sodium Butyrate	nd	Butyric Acid	nd	5222465	CHEMBL62381	DB03568	1059	156-54-7	Sodium Butyrate	CCCC([O-])=O.[Na+]	C4H7NaO2	0.959	-0.57118	110.088	8.40818	40.13	0	0	2	7	1	1	1	0	1	0	0	1	0	0	0	0	1	1	0	0	0	0	0	0	0	0	0	0	0	1	0	0
HD_MDS_ID_0307	Sodium Phenylbutyrate	nd	Phenylbutyric Acid	nd	5258	CHEMBL1746	DB06819	8480	1716-12-7	sodium 4-phenylbutanoate	O=C([O-])CCCC1=CC=CC=C1.[Na+]	C10H11NaO2	2.322	-2.07334	186.186	10.9369	40.13	0	0	4	13	1	1	1	0	1	0	0	1	1	0	0	0	1	0	0	0	0	0	0	0	0	0	0	0	0	0	0	0
HD_MDS_ID_0308	Sodium Valproate	nd	Valproic Acid	nd	16760703	CHEMBL433	DB00313	7009	1069-66-5	sodium 2-propylpentanoate	CCCC(C([O-])=O)CCC.[Na+]	C8H15NaO2	2.655	-2.31861	166.196	10.2735	40.13	0	0	5	11	1	1	1	0	1	0	0	1	1	0	0	0	0	0	1	1	0	0	1	0	0	0	0	0	0	0	1	0
HD_MDS_ID_0401	MAL1-271 Derivative 10g	nd	nd	nd	156017498	CHEMBL4644241	nd	nd	nd	3-(2,4-dichlorophenyl)-6-(4-methoxy-4-oxobutyl)-3,6-dihydro-2H-1,2,6-thiadiazine-4-carboxylic acid 1,1-dioxide	ClC1=CC(Cl)=C(C2C(C(O)=O)=CN(CCCC(OC)=O)S(N2)(=O)=O)C=C1	C15H16Cl2N2O6S	1.617	-3.32705	423.273	9.75696	113.01	3	5	7	26	1	1	1	1	1	1	1	1	0	1	0	0	1	0	0	0	0	0	0	1	0	0	1	0	0	0	0	0
HD_MDS_ID_0402	MAL1-271 Derivative 10i	nd	nd	nd	156017725	CHEMBL4644479	nd	nd	nd	4-((3-(2,4-dichlorophenyl)-4-(ethoxycarbonyl)-1,1-dioxido-3,6-dihydro-2H-1,2,6-thiadiazin-2-yl)methyl)benzoic acid	ClC1=CC(Cl)=C(C2C(C(OCC)=O)=CNS(N2CC3=CC=C(C(O)=O)C=C3)(=O)=O)C=C1	C20H18Cl2N2O6S	3.388	-5.31203	485.344	11.799	113.01	3	5	7	31	1	1	1	1	1	1	1	1	0	1	0	1	0	0	0	0	1	0	0	0	0	0	1	0	0	0	0	0
HD_MDS_ID_0403	MAL1-271 Derivative 12g	nd	nd	nd	156021482	CHEMBL4647460	nd	nd	nd	ethyl 3-(2,4-dichlorophenyl)-6-(4-(hydroxyamino)-4-oxobutyl)-3,6-dihydro-2H-1,2,6-thiadiazine-4-carboxylate 1,1-dioxide	ClC1=CC(Cl)=C(C2C(C(OCC)=O)=CN(CCCC(NO)=O)S(N2)(=O)=O)C=C1	C16H19Cl2N3O6S	1.279	-3.74037	452.315	10.5542	125.04	3	5	9	28	1	1	1	1	1	1	1	1	0	1	0	0	1	1	0	0	0	1	0	1	0	0	1	0	0	1	0	0
HD_MDS_ID_0404	MAL1-271 Derivative 12h	nd	nd	nd	156020882	CHEMBL4649052	nd	nd	nd	ethyl 3-(2,4-dichlorophenyl)-6-(4-(hydroxycarbamoyl)benzyl)-3,6-dihydro-2H-1,2,6-thiadiazine-4-carboxylate 1,1-dioxide	ClC1=CC(Cl)=C(C2C(C(OCC)=O)=CN(CC3=CC=C(C(NO)=O)C=C3)S(N2)(=O)=O)C=C1	C20H19Cl2N3O6S	2.709	-5.39814	500.359	12.1194	125.04	3	5	8	32	1	1	1	1	1	1	1	1	0	0	0	0	0	1	0	0	0	1	0	0	0	0	1	0	0	1	0	0
HD_MDS_ID_0405	MAL1-271 Derivative 18g	nd	nd	nd	156013727	CHEMBL4639763	nd	nd	nd	benzyl 3-(2,4-dichlorophenyl)-6-(4-methoxy-4-oxobutyl)-3,6-dihydro-2H-1,2,6-thiadiazine-4-carboxylate 1,1-dioxide	ClC1=CC(Cl)=C(C2C(C(OCC3=CC=CC=C3)=O)=CN(CCCC(OC)=O)S(N2)(=O)=O)C=C1	C22H22Cl2N2O6S	3.669	-5.50728	513.398	12.8057	102.01	1	4	10	33	1	1	1	1	1	1	1	1	0	1	0	0	1	0	0	0	0	0	0	1	0	0	1	0	0	0	0	0
HD_MDS_ID_0406	MAL1-271 Derivative 5h	nd	nd	nd	156013830	CHEMBL4634664	nd	nd	nd	ethyl 3-(2,4-dichlorophenyl)-6-(4-(hydroxymethyl)benzyl)-3,6-dihydro-2H-1,2,6-thiadiazine-4-carboxylate 1,1-dioxide	ClC1=CC(Cl)=C(C2C(C(OCC)=O)=CN(CC3=CC=C(CO)C=C3)S(N2)(=O)=O)C=C1	C20H20Cl2N2O5S	3.189	-5.11365	471.361	11.7362	95.94	2	4	7	30	1	1	1	1	1	1	1	1	0	0	0	0	1	1	0	0	0	0	0	0	0	0	1	0	0	1	0	0
HD_MDS_ID_0407	MAL1-271 Derivative 6i	nd	nd	nd	156009711	CHEMBL4634628	nd	nd	nd	2-(tert-butyl) 4-ethyl 6-(4-(tert-butoxycarbonyl)benzyl)-5-(2,4-dichlorophenyl)-5,6-dihydro-2H-1,2,6-thiadiazine-2,4-dicarboxylate 1,1-dioxide	ClC1=CC(Cl)=C(C2C(C(OCC)=O)=CN(C(OC(C)(C)C)=O)S(N2CC3=CC=C(C(OC(C)(C)C)=O)C=C3)(=O)=O)C=C1	C29H34Cl2N2O8S	6.309	-8.24565	641.569	16.1899	119.52	0	5	12	42	1	1	1	1	1	1	1	1	0	1	0	1	1	0	1	0	1	0	0	0	0	0	1	0	0	0	0	0
[truncated: 346 more columns]

## Sheet: Fingerprint (Table S1)
Substructure Identifier**	Total Count of Hits	Percentage Occurrence within 13 HDACs Modulators	Substructure SMILES	Substructure Trivial Name
Substructure_0001	13	100	C	methylene
Substructure_0002	13	100	CC	ethylene
Substructure_0004	13	100	O	oxygen-R
Substructure_0008	12	92.3077	CCC	propylene
Substructure_0036	11	84.6154	CCCC	butylene
Substructure_0005	10	76.9231	N	nitrogen-R
Substructure_0006	10	76.9231	CNC	dimethylamine-R
Substructure_0014	10	76.9231	CNCC	methylethylamine-R
Substructure_0051	10	76.9231	OC(C)=O	acetic acid-R
Substructure_0040	9	69.2308	OC([H])C	ethanol, defined (1H; CH)
Substructure_0028	7	53.8462	CNCCC	methylpropylamine-R
Substructure_0073	7	53.8462	S	sulfur
Substructure_0118	7	53.8462	NCCCO	propanol-R-amine-R
Substructure_0038	5	38.4615	NC(C)=O	acetamide
Substructure_0559	5	38.4615	[H]C([H])([H])C1=CC=C(C([H])([H])[H])C=C1	p-xylyl, defined (6H; CH)
Substructure_0029	4	30.7692	NC([H])C([H])C	amino-R-propane, defined (2H; CH)
Substructure_0070	4	30.7692	CNCCCC	methylbutylamine-R
Substructure_0067	4	30.7692	NC([H])C([H])C([H])C	butanamine-R, defined (3H; CH)
Substructure_0307	4	30.7692	OCCCN[H]	propanol-R-amine-N-H-R, defined (1H; NH)
Substructure_0042	3	23.0769	CCCCC	pentylene
Substructure_0022	3	23.0769	CCNCC	diethylamine-R
Substructure_0033	3	23.0769	CCNCCC	ethylpropylamine-R
Substructure_0069	3	23.0769	OC([H])C([H])C	propanol-R, defined (2H; CH)
Substructure_0148	3	23.0769	OC(C([H])C)=O	propionic acid-R, defined (1H; CH)
Substructure_0164	3	23.0769	OC(C([H])C([H])C)=O	butyric acid-R, defined (2H; CH)
Substructure_0059	2	15.3846	CC(C)C	isobutane
Substructure_0063	2	15.3846	CCCCCC	hexylene
Substructure_0012	2	15.3846	NC1=CC=CC=C1	aniline-R
Substructure_0088	2	15.3846	CCCCCCC	heptylene
Substructure_0103	2	15.3846	OC([H])C([H])C([H])C	butanol-R, defined (3H; CH)
Substructure_0015	2	15.3846	[H]C([H])([H])OC1=CC=CC=C1	methoxy-H-phenyl, defined (3H; CH)
Substructure_0207	2	15.3846	NC(C([H])C)=O	propionamid-R, defined (1H; CH)
Substructure_0263	2	15.3846	NC(C([H])C([H])C)=O	butyramide-R, defined (2H; CH)
Substructure_0290	2	15.3846	NCCCCO	butanol-R-amine-R
Substructure_0588	2	15.3846	C(CC(=O)O)CN	gamma-amino-R-butyric acid-R
Substructure_0327	2	15.3846	NC1=CC=CC=C1N	o-phenylene-R-diamine-R
Substructure_0083	1	7.69231	CC(CC)C	isopentane
Substructure_0080	1	7.69231	CNCCCCC	methylpentylamine-R
Substructure_0099	1	7.69231	CNCCCCCC	methylhexylamine-R
Substructure_0125	1	7.69231	CNCCCCCCC	methylheptylamine-R
Substructure_0156	1	7.69231	NC([H])C([H])O	ethanol-R-amine-R, defined (2H; CH)
Substructure_0297	1	7.69231	NCO	methanol-R-amine-R
Substructure_0155	1	7.69231	[H]C([H])([H])C1=CC=CC=C1	toluyl, defined (3H; CH)
Substructure_0198	1	7.69231	NC([H])([H])C([H])([H])O	ethanol-R-amine-R, defined (4H; CH)
Substructure_0079	1	7.69231	C1=CC=CN1	pyrrole-R
Substructure_0246	1	7.69231	C1=CC=NN1	pyrazole
Substructure_0320	1	7.69231	NCCCCN	butylene-R-diamine-R
Substructure_0298	1	7.69231	NCCCO[H]	propanol-H-amine-R, defined (1H; OH)
Substructure_0120	1	7.69231	C12=C(C=CC=C2)NC=C1	indole-R
Substructure_0371	1	7.69231	OC(N)=O	carbamic acid-R
Substructure_0607	1	7.69231	[H]N([H])CC(O)=O	glycine-R, defined (2H; NH)
Substructure_0334	1	7.69231	OC([H])C([H])C(C)=O	4-hydroxy-R-butan-2-one, defined (2H; CH)
Substructure_0337	1	7.69231	[H]NCCCO[H]	propanol-H-amine-N-H-R, defined (2H; NH; OH)
Substructure_0009	0	0	OC1=CC=CC=C1	phenol-R
Substructure_0023	0	0	CN(C)C	trimethylamino-R
Substructure_0010	0	0	COC1=CC=CC=C1	methoxy-R-phenyl
Substructure_0082	0	0	CCNCCCC	ethylbutylamine-R
Substructure_0102	0	0	CCCCCCCC	octylene
Substructure_0089	0	0	NCCO	ethanol-R-amine-R
Substructure_0090	0	0	CCNCCCCC	ethylpentylamine-R
Substructure_0062	0	0	[H]OC1=CC=CC=C1	phenol-H, defined (1H; OH)
Substructure_0065	0	0	CCCNCCC	dipropylamin-R
Substructure_0123	0	0	C1CCCCC1	cyclohexyl
Substructure_0046	0	0	C1=CC=CC=N1	pyridine
Substructure_0108	0	0	C/C(C)=C/C	prenyl
Substructure_0107	0	0	CCCNCCCC	propylbutylamine-R
Substructure_0140	0	0	CCCCCCCCC	nonylene
Substructure_0119	0	0	C1CCCCN1	piperidine-R
Substructure_0110	0	0	CCNCCCCCC	ethylhexylamine-R
Substructure_0169	0	0	CCCCCCCCCC	decylene
Substructure_0165	0	0	CC(C)(C)C	neopentane
Substructure_0122	0	0	CCCNCCCCC	propylpentylamine-R
Substructure_0128	0	0	OCCN[H]	ethanol-R-amine-N-H-R, defined (1H; NH)
Substructure_0175	0	0	CCCCCCCCCCC	undecylene
Substructure_0056	0	0	OC1=CC(O)=CC=C1	resorcin-R
Substructure_0184	0	0	CCNCCCCCCC	ethylheptylamine-R
Substructure_0024	0	0	C1=CC=NC=N1	pyrimidine
Substructure_0605	0	0	B	Boron
Substructure_0284	0	0	C1=CN=CS1	thiazole
Substructure_0180	0	0	CCCCCCCCCCCC	dodecylene
Substructure_0606	0	0	[R]C1C(Cl)CC(Cl)C1Cl	2,3,5-trichlorocyclopentyl
Substructure_0319	0	0	N(C([H])([H])[H])C([H])([H])[H]	dimethyl-H-amino-R, defined (6H;CH)
Substructure_0072	0	0	NC([H])([H])C([H])([H])N	ethylene-H-diamine-R, defined (4H; CH)
Substructure_0250	0	0	C1CCCCO1	oxan
Substructure_0170	0	0	NCN	diamino-R-methane
Substructure_0208	0	0	NCCO[H]	ethanol-H-amine-R, defined (1H; OH)
Substructure_0157	0	0	CCCCNCCCC	dibutylamine-R
Substructure_0149	0	0	CCCNCCCCCC	propylhexylamine-R
Substructure_0238	0	0	NCCCN	propylene-R-diamin-R
Substructure_0211	0	0	C1=CN=CN1	imidazole
Substructure_0330	0	0	NCC(O)=O	glycine-R
Substructure_0457	0	0	NCO[H]	methanol-H-amine-R, defined (1H; OH)
Substructure_0060	0	0	[NH4+]	nitrogen-cation-R
Substructure_0225	0	0	CNCCCCCCCC	methyloctylamine-R
Substructure_0161	0	0	CCCCNCCCCC	butylpentylamine-R
Substructure_0197	0	0	C1CCCC1	cyclopentyl
Substructure_0266	0	0	C1CCCN1	pyrrolidin-R
Substructure_0074	0	0	C1CNCCN1	piperazine-R
Substructure_0245	0	0	C1(CC2=CC=CC=C2)=CC=CC=C1	diphenylmethyl
Substructure_0419	0	0	NC=N	amidine-R
Substructure_0347	0	0	CC(C(=O)O)N	alanine-R
Substructure_0332	0	0	NC([H])C(O)=O	glycine-R, defined (1H; CH)
Substructure_0255	0	0	CCCNCCCCCCC	propylheptylamine-R
Substructure_0076	0	0	[H]C1([H])C([H])([H])NC([H])([H])C([H])([H])N1	piperazine-R, defined (8H; CH)
Substructure_0174	0	0	[H]OC1=CC(O[H])=CC=C1	resorcin-H, defined (2H; OH)
Substructure_0286	0	0	NC(C([H])N)=O	2-amino-R-acetamide-R, defined (1H; CH)
Substructure_0160	0	0	NC([H])C([H])C([H])O	propanol-R-amine-R, defined (3H; CH)
Substructure_0594	0	0	OC([H])C(C)=O	hydroxy-R-propanone, defined (1H; CH)
Substructure_0265	0	0	N(CN[H])[H]	methylene-R-diamine-H, defined (2H; NH)
Substructure_0306	0	0	[H]NCCO[H]	ethanol-H-amine-N-H-R, defined (2H; NH, OH)
Substructure_0217	0	0	C1(CCCO2)=C2C=CC=C1	chromane
Substructure_0583	0	0	[H]NCC(O)=O	glycine-R, defined (1H; NH)
Substructure_0121	0	0	C1(C=CC=C2)=C2C=CC=C1	naphthalene
Substructure_0226	0	0	CCNCCCCCCCC	ethyloctylamine-R
Substructure_0608	0	0	OC([H])([H])C([H])([H])N[H]	ethanol-R-amine-N-H-R, defined (5H; CH, NH)
Substructure_0609	0	0	[H]NCCN[H]	ethylene-R-diamine-H, defined (2H; NH)
Substructure_0127	0	0	C1(C2=CC=CC=C2)=CC=CC=C1	biphenyl
Substructure_0124	0	0	C12=C(N=CC=C2)C=CC=C1	quinoline
Substructure_0276	0	0	NC([H])C([H])C([H])N	propylene-H-diamine-R, defined (3H; CH)
Substructure_0495	0	0	NC(N)=N	guanidine-R
Substructure_0561	0	0	C1(C=CC=C2)=C2CCC1	indan
Substructure_0221	0	0	NC1=CC=C(N)C=C1	p-phenylene-R-diamine-R
Substructure_0294	0	0	C1CNCCO1	morpholine-R
Substructure_0025	0	0	NC1=CC=NC=N1	4-amino-R-pyrimidine
Substructure_0236	0	0	CNCCCCCCCCC	methylnonylamine-R
Substructure_0179	0	0	CCCCNCCCCCC	butylhexylamine-R
Substructure_0315	0	0	CCCCCNCCCCC	dipentylamine-R
Substructure_0357	0	0	NC([H])([H])C([H])([H])C([H])([H])N	propylene-H-diamin-R, defined (6H; CH)
Substructure_0336	0	0	OCN[H]	methanol-R-amine-N-H-R, defined (1H; NH)
Substructure_0248	0	0	C1=COC=C1	furan
Substructure_0312	0	0	OC1=CC=C(O)C=C1	hydroquinone-R
Substructure_0112	0	0	C1=CC=CS1	thiophene
Substructure_0430	0	0	NC(C([H])C([H])N)=O	3-amino-R-propanamide-R, defined (2H; CH)
Substructure_0374	0	0	CC1C(C(CC(O1)O)O)O	digitoxose-R
Substructure_0610	0	0	[H]NCCCN[H]	propylene-R-diamine-H (2H; NH)
Substructure_0484	0	0	C1=CC=CN=N1	pyridazin
Substructure_0045	0	0	C12=CC=CC=C1N=CN=C2	quinazoline
Substructure_0273	0	0	C1(C=CC=C2)=C2OCO1	benzo-1,3-dioxolan
Substructure_0262	0	0	NC1=NC=CC=C1	2-amino-R-pyridine
Substructure_0275	0	0	NC1=NC=CC=N1	2-amino-R-pyrimidine
Substructure_0431	0	0	NC([H])N	diamino-R-methane, defined (1H; CH)
Substructure_0375	0	0	CNCCCCCCCCCC	methyldecylamine-R
Substructure_0349	0	0	CCCNCCCCCCCC	propyloctylamine-R
Substructure_0270	0	0	C1(/C=C/C2=CC=CC=C2)=CC=CC=C1	stilbene
Substructure_0304	0	0	C1=NNC=N1	1,2,4-triazole
Substructure_0239	0	0	NC(N)=O	urea-R
Substructure_0237	0	0	CCNCCCCCCCCC	ethylnonylamine-R
Substructure_0400	0	0	CCCCNCCCCCCC	butylheptylamine-R
Substructure_0433	0	0	CCCCCNCCCCCC	pentylhexylamine-R
Substructure_0335	0	0	N(CCCCN()[H])[H]	butylene-R-diamine-H, defined (2H; NH)
Substructure_0529	0	0	C1CCCCCN1	azepane-R
Substructure_0426	0	0	C12=C(C=CC=C2)CCCC1	tetrahydronaphthalene
Substructure_0393	0	0	C1=CN=CC=N1	pyrazine
Substructure_0064	0	0	C12=C(C=CC=C2)CCNC1	tetrahydroisoquinoline-R
Substructure_0144	0	0	O=C(C=C(C1=CC=CC=C1)O2)C3=C2C=CC=C3	flavone
Substructure_0584	0	0	NCC(O[H])=O	glycin-R, defined (1H; OH)
Substructure_0372	0	0	CNCC(=O)O	sarcosine-R
Substructure_0333	0	0	NC([H])C(C)=O	1-amino-R-propan-2-one, defined (1H; CH)
Substructure_0592	0	0	NC(C)=N	acetimid-R-amide-R
Substructure_0596	0	0	OC([H])C(C([H])C)=O	1-hydroxy-R-butanone, defined (2H; CH)
Substructure_0305	0	0	C1CCCCCC1	cycloheptyl
Substructure_0611	0	0	C1CO1	oxirane (epoxide)
Substructure_0387	0	0	NC1=CC=CC2=CC=CC=C12	1-amino-R-naphthalene
Substructure_0311	0	0	C1(N=CN2)=C2C=CC=C1	benzimidazole-R
Substructure_0612	0	0	O=C(C=C1)C=CC1=O	benzoquinone
Substructure_0396	0	0	NC1=CN=CC=C1	3-amino-R-pyridine
Substructure_0143	0	0	NC(C([H])O)=O	2-hydroxy-R-acetamide-R, defined (1H; CH)
Substructure_0206	0	0	NC([H])C([H])C(O)=O	3-amino-R-propionic acid-R-, defined (2H; CH)
Substructure_0373	0	0	NC([H])O	methanol-R-amine-R, defined (1H; CH)
Substructure_0316	0	0	C1CC1	cyclopropyl
Substructure_0521	0	0	N([H])C([H])(C([H])([H])[H])[H]	ethyl-H-amino-N-H-R, defined (6H; CH, NH)
Substructure_0299	0	0	C1CCCO1	oxolan
Substructure_0388	0	0	C12=C(NCC2)C=CC=C1	indoline-R
Substructure_0194	0	0	C1=CN=CO1	oxazole
Substructure_0613	0	0	O=C(O[H])CN[H]	glycin-R, defined (2H; NH, OH)
Substructure_0614	0	0	O=C(O[H])CN([H])[H]	glycin-R, defined (3H; NH, OH)
Substructure_0615	0	0	C(CC(=O)N)C(C(=O)O)N	glutamine-R
Substructure_0331	0	0	NC1=CC=NC=C1	4-amino-R-pyridine
Substructure_0616	0	0	NC([H])C([H])C(C)=O	amino-R-butan-2-one (2H; CH)
Substructure_0019	0	0	NC([H])C	amino-R-methane, defined (1H; CH)
Substructure_0288	0	0	O=C1CCCCC1	cyclohexanone
Substructure_0617	0	0	C12CCCCC1C3C(C(CCC4)C4CC3)CC2	steran
Substructure_0456	0	0	NC([H])([H])N	diamino-R-methane, defined (2H; CH)
Substructure_0524	0	0	N([H])C([H])(C([H])(N([H]))[H])[H]	ethylene-H-diamine-H, defined (6H; CH, NH)
Substructure_0358	0	0	NCCCCO[H]	butanol-H-amine-R, defined (1H; OH)
Substructure_0359	0	0	OCCCCN[H]	butanol-R-amine-N-H-R, defined (1H; NH)
Substructure_0360	0	0	NC([H])([H])C([H])([H])O[H]	ethanol-H-amine-R, defined (5H; CH, OH)
Substructure_0279	0	0	NC([H])([H])C([H])([H])C([H])([H])O	propanol-R-amine-R, defined (6H; CH)
Substructure_0618	0	0	O=C1OCCC1	dihydrofuan-2-one
Substructure_0186	0	0	N1=NNC=C1	1,2,3-triazole-R
Substructure_0367	0	0	C12=C(C=NC=N2)NC=N1	7H-purine-R
Substructure_0368	0	0	C1(NC=N2)=C2C=NC=N1	9H-purine-R
Substructure_0137	0	0	NC1=CC(N)=CC=C1	m-phenylene-R-diamine-R
Substructure_0572	0	0	C12=C(CCO2)C=CC=C1	2,3-dihydrobenzofuran
Substructure_0346	0	0	O=C(C(C1=CC=CC=C1)=CO2)C3=C2C=CC=C3	isoflavone
Substructure_0057	0	0	O=C(/C=C/C1=CC=CC=C1)C2=CC=CC=C2	chalcone
Substructure_0395	0	0	C1=CC=NO1	isoxazole
Substructure_0619	0	0	C1=CC=NS1	isothiazole
Substructure_0620	0	0	C(C(C(=O)O)N)C(=O)N	asparagine-R
Substructure_0621	0	0	NC([H])C(C([H])O)=O	amino-R-hydroxy-R-propan-2-one (2H; CH)
Substructure_0235	0	0	OC([H])C([H])C(C)=N	3-imino-R-butanol-R, defined (2H; CH)
Substructure_0506	0	0	P	phosphorous
Substructure_0622	0	0	C1CCCCCCC1	annelated cyclooctyl
Substructure_0623	0	0	N(C(C([H])([H])[H])(C([H])([H])[H])C([H])([H])[H])[H]	tert-butylamino-N-H-R, defined (10H; CH, NH)
Substructure_0624	0	0	C1CCN1	azetidine-R
Substructure_0625	0	0	C1CCCCCCNC1	aznonane-R
Substructure_0418	0	0	C1(N2)CCC2CCC1	tropan-R
Substructure_0466	0	0	C1COCO1	1,3-dioxolan
Substructure_0381	0	0	C1CCCOCC1	oxepane
Substructure_0626	0	0	O=C1OCCCC1	delta-lactone
Substructure_0557	0	0	C1=CC=CC=[NH+]1	pyridyl-cation-R
Substructure_0205	0	0	N1=NNC=N1	tetrazole-R
Substructure_0389	0	0	C1(C=NN2)=C2C=CC=C1	indazole-R
Substructure_0485	0	0	C12=C(C=NC=C2)C=CC=C1	isoquinoline
Substructure_0394	0	0	C1=CN=CN=N1	1,2,4-triazine
Substructure_0429	0	0	C1CNCO1	oxazolidine-R
Substructure_0493	0	0	C12=CN=CN=C1SC=C2	thieno[2,3-d]pyrimidine
Substructure_0274	0	0	O=C(N)NC1=CC=CC=C1	phenylurea-R
Substructure_0627	0	0	C(C(C(=O)O)N)S	cysteine-R
Substructure_0628	0	0	C(CC(C(=O)O)N)CN=C(N)N	arginine-R
Substructure_0589	0	0	NC1=CN=CN=C1	5-amino-R-pyrimidine
Substructure_0519	0	0	O=C1CCCC1	cyclopentanone
Substructure_0449	0	0	N(C([H])([H])C([H])([H])C([H])([H])[H])[H]	propyl-H-amino-N-H-R, defined (8H; CH; NH)
Substructure_0450	0	0	N(C([H])([H])C([H])([H])C([H])([H])C([H])([H])[H])[H]	butyl-H-amino-N-H-R, defined (10H; CH, NH)
Substructure_0451	0	0	N([H])C(C([H])([H])[H])([H])C([H])([H])[H]	isopropyl-H-amino-N-H-R, defined (8H; CH, NH)
Substructure_0629	0	0	NC([H])([H])C([H])([H])C([H])([H])C([H])([H])N	butylene-H-diamine-R, defined (8H; CH)
Substructure_0630	0	0	N([H])C([H])(N([H]))[H]	methylene-H-diamine-H, defined (4H; CH, NH)
Substructure_0631	0	0	N([H])C([H])(C([H])(C([H])(N([H]))[H])[H])[H]	propylene-H-diamine-H, defined (8H; CH, NH)
Substructure_0632	0	0	N([H])C([H])(C([H])(C([H])(C([H])(N([H]))[H])[H])[H])[H]	butylene-H-diamine-H, defined (10H; CH, NH)
Substructure_0633	0	0	NC([H])([H])O	methanol-R-amine-R, defined (2H; CH)
Substructure_0634	0	0	NC([H])([H])O[H]	methanol-H-amine-R, defined (3H; CH, OH)
Substructure_0635	0	0	NC([H])([H])C([H])([H])C([H])([H])O[H]	propanol-H-amine-R, defined (7H; CH, OH)
Substructure_0525	0	0	NC([H])([H])C([H])([H])C([H])([H])C([H])([H])O	butanol-R-amine-R, defined (8H)
Substructure_0636	0	0	[H]C([H])(C([H])(N[H])[H])O[H]	ethanol-H-amine-N-H-R, defined (6H; CH, NH, OH)
Substructure_0530	0	0	C1CCCCCCCNC1	azecane-R
Substructure_0637	0	0	C1CCOCO1	1,3-dioxane
Substructure_0638	0	0	C1CCCS1	thiolane
Substructure_0639	0	0	[H]C([H])([H])C1=C(C([H])([H])[H])C=CC=C1	o-xylyl, defined (6H)
Substructure_0558	0	0	[H]C([H])([H])C1=CC(C([H])([H])[H])=CC=C1	m-xylyl, defined (6H)
Substructure_0563	0	0	NC1=CC2=CC=CC=C2C=C1	2-amino-R-naphthalene
Substructure_0640	0	0	C12C(CCCC2)NCC1	octahydroindole-R
Substructure_0564	0	0	C12=C(NC=C2)N=CC=C1	pyrrolo-R-[2,3-b]pyridine
Substructure_0272	0	0	C1=CNC=CC1	dihydropyridine-R
Substructure_0568	0	0	C12CNCCC1CCCC2	decahydroisoquinoline-R
Substructure_0641	0	0	C12=CC=CC=C1C=NN=C2	phthalazine
Substructure_0486	0	0	C12=CC=CC=C1N=CC=N2	chinoxalin
Substructure_0182	0	0	C1(C=CC=C2)=C2COC1	dihydroisobenzofuran
Substructure_0428	0	0	C1(OCCO2)=C2C=CC=C1	benzodioxan
Substructure_0642	0	0	[H]OC(C=C1)=CC=C1O[H]	hydroquinone-H, defined (2H, OH)
Substructure_0643	0	0	O=C1CCCN1[H]	gamma-lactam-H, defined (1H; NH)
Substructure_0644	0	0	O=C1CCN1	beta-lactam-R
Substructure_0645	0	0	O=C1CCCN1	gamma-lactam-R
Substructure_0646	0	0	C1=CN=NO1	1,2,3-oxadiazole
Substructure_0490	0	0	C1=NN=CO1	1,3,4-oxadiazole
Substructure_0647	0	0	C1CNCS1	thiazolidine-R
Substructure_0648	0	0	C1CNCNCCS1	thiadiazoctane-R
Substructure_0178	0	0	C12=CC=CN=C1SC=C2	thieno[2,3-b]pyridine
Substructure_0585	0	0	CC(C)C(C(=O)O)N	valine-R
Substructure_0587	0	0	CC(C)CC(C(=O)O)N	leucine-R
Substructure_0649	0	0	C(CCN)CC(C(=O)O)N	lysine-R
Substructure_0650	0	0	NC(O)=N	carbamimidic acid-R
