# Supplementary material for: HD_BPMDS: a curated binary pattern multitarget dataset of Huntington’s disease–targeting agents
Source: J Cheminform. 2023 Nov 17;15:109. doi: 10.1186/s13321-023-00775-z (PMC10655317; doi:10.1186/s13321-023-00775-z)
Supplement: Supplementary file 2 — Additional file 2. HSPs-specific fingerprint. [file 13321_2023_775_MOESM2_ESM.xlsx]

## Sheet: Cover Sheet
ADDITIONAL FILE 2 HD_BPMDS: a curated binary pattern multitarget dataset of Huntington’s disease–targeting agents Sven Marcel Stefan1,2,3, Jens Pahnke1,2,4,5, Vigneshwaran Namasivayam2,6,* 1Department of Pathology, Section of Neuropathology, Translational Neurodegeneration Research and Neuropathology Lab (www.pahnkelab.eu), University of Oslo and Oslo University Hospital, Sognsvannsveien 20, 0372…

## Sheet: Curated Dataset
TABLE S2: HSPs-specific Fingerprint																		References			Substructure Identifier**	Substructure_0001	Substructure_0002	Substructure_0004	Substructure_0005	Substructure_0008	Substructure_0006	Substructure_0014	Substructure_0036	Substructure_0042	Substructure_0028	Substructure_0009	Substructure_0022	Substructure_0040	Substructure_0029	Substructure_0059	Substructure_0083	Substructure_0033	Substructure_0038	Substructure_0063	Substructure_0070	Substructure_0023	Substructure_0010	Substructure_0073	Substructure_0012	Substructure_0080	Substructure_0067	Substructure_0088	Substructure_0082
																		* in part defined in Int. J. Mol. Sci. 2022, 23 (23), 14763			Total Count of Hits	16	16	15	10	14	10	8	13	11	7	1	8	8	8	12	11	7	5	11	6	6	0	2	3	4	5	10	6
																		** in part defined in Sci. Data 2022, 9 (1), 446			Substructure SMILES	C	CC	O	N	CCC	CNC	CNCC	CCCC	CCCCC	CNCCC	OC1=CC=CC=C1	CCNCC	OC([H])C	NC([H])C([H])C	CC(C)C	CC(CC)C	CCNCCC	NC(C)=O	CCCCCC	CNCCCC	CN(C)C	COC1=CC=CC=C1	S	NC1=CC=CC=C1	CNCCCCC	NC([H])C([H])C([H])C	CCCCCCC	CCNCCCC
HD_MDS Identifier*	Original Compound Name	Abbreviated Compound Name	Compound Name Synonym	Compound Alternative Synonym	PubChem Compound ID	ChEMBL Compound ID	DrugBank Accession Number	Guide to Pharmacology Ligand ID	Chemical Abstracts Service (CAS) Number	Systematic Compound Name	SMILES	Chemical Formula	CLogP (o/w)	CLogS	Molecular Weight (MW; g ∙ mol-1)	Molar Refractivity (MR)	Topological Polar Surface Area (TPSA; Å)	H-bond Donors	H-bond Acceptors	Rotatable Bonds	Number of Heavy Atoms	methylene	ethylene	oxygen-R	nitrogen-R	propylene	dimethylamine-R	methylethylamine-R	butylene	pentylene	methylpropylamine-R	phenol-R	diethylamine-R	ethanol, defined (1H; CH)	amino-R-propane, defined (2H; CH)	isobutane	isopentane	ethylpropylamine-R	acetamide	hexylene	methylbutylamine-R	trimethylamino-R	methoxy-R-phenyl	sulfur	aniline-R	methylpentylamine-R	butanamine-R, defined (3H; CH)	heptylene	ethylbutylamine-R
HD_MDS_ID_0010	17-Allylamino-17-demethoxygeldanamycin	17-AAG	Tanespimycin	nd	6440175	CHEMBL126955	DB05134	7751	75747-14-7	(4E,6E,8S,9S,10E,12S,13R,14S,16R)-19-(allylamino)-13-hydroxy-8,14-dimethoxy-4,10,12,16-tetramethyl-3,20,22-trioxo-2-azabicyclo[16.3.1]docosa-1(21),4,6,10,18-pentaen-9-yl carbamate	C[C@H]1C[C@@H]([C@@H]([C@H](/C=C(/[C@@H]([C@H](/C=C/C=C(/C(=O)NC2=CC(=O)C(=C(C1)C2=O)NCC=C)\C)OC)OC(=O)N)\C)C)O)OC	C31H43N3O8	1.96774	-5.01284	585.698	15.8872	166.28	4	7	7	42	1	1	1	1	1	1	1	1	1	1	0	1	1	0	1	1	1	1	1	1	0	0	0	0	1	0	1	1
HD_MDS_ID_0011	17-Desmethoxy-17-N,N-dimethylaminoethylamino-geldanamycin	17-DMAG	Alvespimycin	nd	5288674	CHEMBL383824	DB12442	9828	467214-20-6	(4E,6Z,8S,9S,10E,12S,13R,14S,16R)-19-((2-(dimethylamino)ethyl)amino)-13-hydroxy-8,14-dimethoxy-4,10,12,16-tetramethyl-3,20,22-trioxo-2-azabicyclo[16.3.1]docosa-1(21),4,6,10,18-pentaen-9-yl carbamate	C[C@H]1C[C@@H]([C@@H]([C@H](/C=C(/[C@@H]([C@H](/C=C\C=C(\C(=O)NC2=CC(=O)C(=C(C1)C2=O)NCCN(C)C)/C)OC)OC(=O)N)\C)C)O)OC	C32H48N4O8	1.18274	-4.4145	616.756	16.6987	169.52	4	8	8	44	1	1	1	1	1	1	1	1	1	1	0	1	1	1	1	1	1	1	1	1	1	0	0	0	1	1	1	1
HD_MDS_ID_0035	Azadiradione	nd	nd	nd	12308714	CHEMBL1215754	nd	nd	26241-51-0	(5R,7R,8R,9R,10R,13S,17R)-17-(furan-3-yl)-4,4,8,10,13-pentamethyl-3,16-dioxo-4,5,6,7,8,9,10,11,12,13,16,17-dodecahydro-3H-cyclopenta[a]phenanthren-7-yl acetate	CC(=O)O[C@@H]1C[C@@H]2[C@](C=CC(=O)C2(C)C)([C@@H]3[C@@]1(C4=CC(=O)[C@H]([C@@]4(CC3)C)C5=COC=C5)C)C	C28H34O5	3.399	-6.07337	450.575	12.5185	73.58	0	3	3	33	1	1	1	0	1	0	0	1	1	0	0	0	0	1	1	1	0	0	1	0	0	0	0	0	0	1	1	0
HD_MDS_ID_0056	CE12	nd	nd	nd	3103193	CHEMBL582957	nd	nd	292853-27-1	ethyl 4-(2,4-dichlorophenyl)-2,7,7-trimethyl-5-oxo-1,4,6,8-tetrahydroquinoline-3-carboxylate	O=C(C1=C(C)NC2=C(C(CC(C)(C)C2)=O)C1C3=CC=C(Cl)C=C3Cl)OCC	C21H23Cl2NO3	4.882	-6.05973	408.325	10.8214	55.4	1	2	4	27	1	1	1	1	1	1	1	1	1	1	0	1	1	0	1	1	1	0	1	1	0	0	0	0	1	0	1	1
HD_MDS_ID_0092	Compound 31	nd	nd	nd	73437616	CHEMBL3235353	nd	nd	nd	8-cyclopentyl-6-(3,6,6-trimethyl-4-oxo-4,5,6,7-tetrahydro-1H-indol-1-yl)-3,4-dihydroisoquinolin-1(2H)-one	CC1(C)CC(C2=C(N(C3=CC(CCNC4=O)=C4C(C5CCCC5)=C3)C=C2C)C1)=O	C25H30N2O2	4.871	-6.22503	390.527	11.4456	51.1	1	2	2	29	1	1	1	1	1	1	1	1	1	1	0	1	0	0	1	1	1	1	1	0	0	0	0	1	0	0	0	0
HD_MDS_ID_0141	Deacetoxy-7-oxogedunin	nd	nd	nd	6708525	nd	nd	nd	nd	(1S,3aS,4aR,4bR,10aS,12aS)-1-(furan-3-yl)-4b,7,7,10a,12a-pentamethyl-1,6a,7,10a,10b,11,12,12a-octahydronaphtho[2,1-f]oxireno[2,3-d]isochromene-3,5,8(3aH,4bH,6H)-trione	C[C@@]12CCC3[C@]4(C=CC(=O)C(C4CC(=O)[C@]3([C@@]15[C@H](O5)C(=O)O[C@H]2C6=COC=C6)C)(C)C)C	C26H30O6	2.671	-5.27915	438.52	11.5919	86.11	0	4	1	32	1	1	1	0	1	0	0	1	1	0	0	0	0	0	1	1	0	0	1	0	0	0	0	0	0	0	1	0
HD_MDS_ID_0142	Deacetylgedunin	nd	nd	nd	3034112	CHEMBL465423	nd	nd	10314-90-6	(1S,3aS,4aR,4bS,5R,6aR,10aR,10bR,12aS)-1-(furan-3-yl)-5-hydroxy-4b,7,7,10a,12a-pentamethyl-1,5,6,6a,7,10a,10b,11,12,12a-decahydronaphtho[2,1-f]oxireno[2,3-d]isochromene-3,8(3aH,4bH)-dione	C[C@@]12CC[C@@H]3[C@@]4(C)C=CC(C(C)(C)[C@@H]4C[C@@H](O)[C@@]3(C)[C@@]15[C@@H](C(O[C@H]2C6=COC=C6)=O)O5)=O	C26H32O6	3.282	-5.38496	440.536	11.6368	89.27	1	4	1	32	1	1	1	0	1	0	0	1	1	0	0	0	0	1	1	1	0	0	1	0	0	0	0	0	0	0	1	0
HD_MDS_ID_0144	Deoxygedunin	nd	nd	nd	23241800	CHEMBL482795	nd	nd	21963-95-1	(1R,4bR,5R,6aR,10aR,10bR,12aR)-1-(furan-3-yl)-4b,7,7,10a,12a-pentamethyl-3,8-dioxo-3,4b,5,6,6a,7,8,10a,10b,11,12,12a-dodecahydro-1H-naphtho[2,1-f]isochromen-5-yl acetate	CC(=O)O[C@@H]1C[C@@H]2[C@](C=CC(=O)C2(C)C)([C@@H]3[C@@]1(C4=CC(=O)O[C@H]([C@@]4(CC3)C)C5=COC=C5)C)C	C28H34O6	3.789	-5.58726	466.574	12.6934	82.81	0	3	3	34	1	1	1	0	1	0	0	1	1	0	0	0	1	0	1	1	0	0	1	0	0	0	0	0	0	0	1	0
HD_MDS_ID_0172	Geldanamycin	nd	nd	nd	5288382	CHEMBL278315	DB02424	9829	30562-34-6	(4E,6Z,8S,9S,10E,12S,13R,14S,16R)-13-hydroxy-8,14,19-trimethoxy-4,10,12,16-tetramethyl-3,20,22-trioxo-2-azabicyclo[16.3.1]docosa-1(21),4,6,10,18-pentaen-9-yl carbamate	C[C@H]1C[C@@H]([C@@H]([C@H](/C=C(/[C@@H]([C@H](/C=C\C=C(\C(=O)NC2=CC(=O)C(=C(C1)C2=O)OC)/C)OC)OC(=O)N)\C)C)O)OC	C29H40N2O9	1.61474	-4.77053	560.644	14.8594	163.48	3	8	5	40	1	1	1	1	1	1	1	1	1	1	0	1	0	1	1	1	1	1	1	1	0	0	0	0	1	1	1	1
HD_MDS_ID_0217	Methylene Blue	nd	nd	nd	6099	CHEMBL405110	DB09241	9274	61-73-4	N-(7-(dimethylamino)-3H-phenothiazin-3-ylidene)-N-methylmethanaminium chloride	CN(C1=CC2=C(N=C3C=C/C(C=C3S2)=[N+](C)/C)C=C1)C.[Cl-]	C16H18ClN3S	3.456	-4.61105	319.86	9.15069	18.61	0	1	1	21	1	1	0	1	0	1	0	0	0	0	0	0	0	0	0	0	0	0	0	0	1	0	1	1	0	0	0	0
HD_MDS_ID_0313	SW02	nd	nd	nd	44454748	CHEMBL404587	nd	nd	1010820-68-4	ethyl 4-(4-bromophenyl)-1-(4-methoxy-4-oxobutyl)-6-methyl-2-oxo-1,2,3,4-tetrahydropyrimidine-5-carboxylate	CCOC(C1=C(C)N(CCCC(OC)=O)C(NC1C2=CC=C(Br)C=C2)=O)=O	C19H23BrN2O5	3.018	-4.32103	439.306	10.5778	84.94	1	3	9	27	1	1	1	1	1	1	1	1	0	1	0	1	1	1	0	0	1	0	0	1	1	0	0	0	0	1	0	1
HD_MDS_ID_0344	Withaferin A	nd	nd	nd	265237	CHEMBL517080	nd	nd	5119-48-2	(4S,4aR,5aR,6aS,6bS,9R,9aS,11aS,11bR)-4-hydroxy-9-((S)-1-((R)-5-(hydroxymethyl)-4-methyl-6-oxo-3,6-dihydro-2H-pyran-2-yl)ethyl)-9a,11b-dimethyl-5a,6,6a,6b,7,8,9,9a,10,11,11a,11b-dodecahydrocyclopenta[1,2]phenanthro[8a,9-b]oxiren-1(4H)-one	CC1=C(CO)C(O[C@@H]([C@H]([C@H]2CC[C@@H]3[C@]2(C)CC[C@H]4[C@H]3C[C@@H]5[C@@]6(O5)[C@]4(C)C(C=C[C@@H]6O)=O)C)C1)=O	C28H38O6	3.195	-6.34242	470.606	12.5698	96.36	2	5	3	34	1	1	1	0	1	0	0	1	1	0	0	0	1	1	1	1	0	0	1	0	0	0	0	0	0	1	1	0
HD_MDS_ID_0354	YM-01	nd	nd	nd	nd	nd	nd	nd	nd	2-((1Z)-(3-ethyl-5-(3-methylbenzo[d]thiazol-2(3H)-ylidene)-4-oxothiazolidin-2-ylidene)methyl)-1-methylpyridin-1-ium	CCN1/C(SC(C1=O)=C2N(C)C3=CC=CC=C3S2)=C/C4=CC=CC=[N+]4C.[Cl-]	C20H20ClN3OS2	6.44	-5.42495	417.985	11.699	27.43	0	1	2	27	1	1	1	1	0	1	0	0	0	0	0	0	1	1	0	0	0	0	0	0	1	0	1	1	0	0	0	0
HD_MDS_ID_0397	Luminespib	nd	NVP-AUY922	AUY922	135539077	CHEMBL252164	DB11881	9261	747412-49-3	5-(2,4-dihydroxy-5-isopropylphenyl)-N-ethyl-4-(4-(morpholinomethyl)phenyl)isoxazole-3-carboxamide	CCNC(=O)C1=NOC(=C1C2=CC=C(C=C2)CN3CCOCC3)C4=CC(=C(C=C4O)O)C(C)C	C26H31N3O5	3.843	-6.10899	465.55	12.9702	108.06	3	6	8	34	1	1	1	1	1	1	1	0	0	0	1	1	0	1	1	0	0	1	0	0	1	0	0	0	0	0	0	0
HD_MDS_ID_0400	MAL1-271	nd	nd	nd	5461551	CHEMBL1407865	nd	nd	nd	4-(5-((benzyloxy)carbonyl)-4-(2,4-dichlorophenyl)-6-methyl-2-oxo-3,4-dihydropyrimidin-1(2H)-yl)butanoic acid	ClC1=CC(Cl)=C(C2C(C(OCC3=CC=CC=C3)=O)=C(C)N(CCCC(O)=O)C(N2)=O)C=C1	C23H22Cl2N2O5	4.622	-5.72758	477.344	12.3469	95.94	3	4	9	32	1	1	1	1	1	1	1	1	0	1	0	1	1	0	0	0	1	0	0	1	1	0	0	0	0	0	0	1
HD_MDS_ID_0414	Protopanaxadiol	nd	nd	nd	9920281	CHEMBL1669123	nd	nd	7755-01-3	(3S,5R,8R,9R,10R,12R,13R,14R,17S)-17-((R)-2-hydroxy-6-methylhept-5-en-2-yl)-4,4,8,10,14-pentamethylhexadecahydro-1H-cyclopenta[a]phenanthrene-3,12-diol	CC(=CCC[C@](C)([C@H]1CC[C@@]2([C@@H]1[C@@H](C[C@H]3[C@]2(CC[C@@H]4[C@@]3(CC[C@@H](C4(C)C)O)C)C)O)C)O)C	C30H52O3	6.413	-7.43803	460.743	13.3989	60.69	3	3	4	33	1	1	1	0	1	0	0	1	1	0	0	0	0	0	1	1	0	0	1	0	0	0	0	0	0	0	1	0
[truncated: 346 more columns]

## Sheet: Fingerprint (Table S2)
Substructure Identifier**	Total Count of Hits	Percentage Occurrence within 16 HDACs Modulators	Substructure SMILES	Substructure Trivial Name
Substructure_0001	16	100	C	methylene
Substructure_0002	16	100	CC	ethylene
Substructure_0004	15	93.75	O	oxygen-R
Substructure_0008	14	87.5	CCC	propylene
Substructure_0036	13	81.25	CCCC	butylene
Substructure_0059	12	75	CC(C)C	isobutane
Substructure_0042	11	68.75	CCCCC	pentylene
Substructure_0083	11	68.75	CC(CC)C	isopentane
Substructure_0063	11	68.75	CCCCCC	hexylene
Substructure_0005	10	62.5	N	nitrogen-R
Substructure_0006	10	62.5	CNC	dimethylamine-R
Substructure_0088	10	62.5	CCCCCCC	heptylene
Substructure_0102	10	62.5	CCCCCCCC	octylene
Substructure_0108	10	62.5	C/C(C)=C/C	prenyl
Substructure_0140	10	62.5	CCCCCCCCC	nonylene
Substructure_0169	9	56.25	CCCCCCCCCC	decylene
Substructure_0014	8	50	CNCC	methylethylamine-R
Substructure_0022	8	50	CCNCC	diethylamine-R
Substructure_0040	8	50	OC([H])C	ethanol, defined (1H; CH)
Substructure_0029	8	50	NC([H])C([H])C	amino-R-propane, defined (2H; CH)
Substructure_0051	8	50	OC(C)=O	acetic acid-R
Substructure_0165	8	50	CC(C)(C)C	neopentane
Substructure_0028	7	43.75	CNCCC	methylpropylamine-R
Substructure_0033	7	43.75	CCNCCC	ethylpropylamine-R
Substructure_0070	6	37.5	CNCCCC	methylbutylamine-R
Substructure_0023	6	37.5	CN(C)C	trimethylamino-R
Substructure_0082	6	37.5	CCNCCCC	ethylbutylamine-R
Substructure_0123	6	37.5	C1CCCCC1	cyclohexyl
Substructure_0175	6	37.5	CCCCCCCCCCC	undecylene
Substructure_0180	6	37.5	CCCCCCCCCCCC	dodecylene
Substructure_0038	5	31.25	NC(C)=O	acetamide
Substructure_0067	5	31.25	NC([H])C([H])C([H])C	butanamine-R, defined (3H; CH)
Substructure_0080	4	25	CNCCCCC	methylpentylamine-R
Substructure_0090	4	25	CCNCCCCC	ethylpentylamine-R
Substructure_0099	4	25	CNCCCCCC	methylhexylamine-R
Substructure_0125	4	25	CNCCCCCCC	methylheptylamine-R
Substructure_0110	4	25	CCNCCCCCC	ethylhexylamine-R
Substructure_0128	4	25	OCCN[H]	ethanol-R-amine-N-H-R, defined (1H; NH)
Substructure_0184	4	25	CCNCCCCCCC	ethylheptylamine-R
Substructure_0225	4	25	CNCCCCCCCC	methyloctylamine-R
Substructure_0226	4	25	CCNCCCCCCCC	ethyloctylamine-R
Substructure_0236	4	25	CNCCCCCCCCC	methylnonylamine-R
Substructure_0248	4	25	C1=COC=C1	furan
Substructure_0237	4	25	CCNCCCCCCCCC	ethylnonylamine-R
Substructure_0012	3	18.75	NC1=CC=CC=C1	aniline-R
Substructure_0069	3	18.75	OC([H])C([H])C	propanol-R, defined (2H; CH)
Substructure_0062	3	18.75	[H]OC1=CC=CC=C1	phenol-H, defined (1H; OH)
Substructure_0065	3	18.75	CCCNCCC	dipropylamin-R
Substructure_0103	3	18.75	OC([H])C([H])C([H])C	butanol-R, defined (3H; CH)
Substructure_0107	3	18.75	CCCNCCCC	propylbutylamine-R
Substructure_0148	3	18.75	OC(C([H])C)=O	propionic acid-R, defined (1H; CH)
Substructure_0156	3	18.75	NC([H])C([H])O	ethanol-R-amine-R, defined (2H; CH)
Substructure_0297	3	18.75	NCO	methanol-R-amine-R
Substructure_0164	3	18.75	OC(C([H])C([H])C)=O	butyric acid-R, defined (2H; CH)
Substructure_0122	3	18.75	CCCNCCCCC	propylpentylamine-R
Substructure_0198	3	18.75	NC([H])([H])C([H])([H])O	ethanol-R-amine-R, defined (4H; CH)
Substructure_0149	3	18.75	CCCNCCCCCC	propylhexylamine-R
Substructure_0197	3	18.75	C1CCCC1	cyclopentyl
Substructure_0332	3	18.75	NC([H])C(O)=O	glycine-R, defined (1H; CH)
Substructure_0255	3	18.75	CCCNCCCCCCC	propylheptylamine-R
Substructure_0371	3	18.75	OC(N)=O	carbamic acid-R
Substructure_0607	3	18.75	[H]N([H])CC(O)=O	glycine-R, defined (2H; NH)
Substructure_0375	3	18.75	CNCCCCCCCCCC	methyldecylamine-R
Substructure_0349	3	18.75	CCCNCCCCCCCC	propyloctylamine-R
Substructure_0611	3	18.75	C1CO1	oxirane (epoxide)
Substructure_0612	3	18.75	O=C(C=C1)C=CC1=O	benzoquinone
Substructure_0073	2	12.5	S	sulfur
Substructure_0118	2	12.5	NCCCO	propanol-R-amine-R
Substructure_0207	2	12.5	NC(C([H])C)=O	propionamid-R, defined (1H; CH)
Substructure_0155	2	12.5	[H]C([H])([H])C1=CC=CC=C1	toluyl, defined (3H; CH)
Substructure_0263	2	12.5	NC(C([H])C([H])C)=O	butyramide-R, defined (2H; CH)
Substructure_0606	2	12.5	[R]C1C(Cl)CC(Cl)C1Cl	2,3,5-trichlorocyclopentyl
Substructure_0319	2	12.5	N(C([H])([H])[H])C([H])([H])[H]	dimethyl-H-amino-R, defined (6H;CH)
Substructure_0250	2	12.5	C1CCCCO1	oxan
Substructure_0170	2	12.5	NCN	diamino-R-methane
Substructure_0060	2	12.5	[NH4+]	nitrogen-cation-R
Substructure_0583	2	12.5	[H]NCC(O)=O	glycine-R, defined (1H; NH)
Substructure_0290	2	12.5	NCCCCO	butanol-R-amine-R
Substructure_0588	2	12.5	C(CC(=O)O)CN	gamma-amino-R-butyric acid-R
Substructure_0239	2	12.5	NC(N)=O	urea-R
Substructure_0626	2	12.5	O=C1OCCCC1	delta-lactone
Substructure_0009	1	6.25	OC1=CC=CC=C1	phenol-R
Substructure_0089	1	6.25	NCCO	ethanol-R-amine-R
Substructure_0046	1	6.25	C1=CC=CC=N1	pyridine
Substructure_0015	1	6.25	[H]C([H])([H])OC1=CC=CC=C1	methoxy-H-phenyl, defined (3H; CH)
Substructure_0559	1	6.25	[H]C([H])([H])C1=CC=C(C([H])([H])[H])C=C1	p-xylyl, defined (6H; CH)
Substructure_0056	1	6.25	OC1=CC(O)=CC=C1	resorcin-R
Substructure_0284	1	6.25	C1=CN=CS1	thiazole
Substructure_0079	1	6.25	C1=CC=CN1	pyrrole-R
Substructure_0298	1	6.25	NCCCO[H]	propanol-H-amine-R, defined (1H; OH)
Substructure_0174	1	6.25	[H]OC1=CC(O[H])=CC=C1	resorcin-H, defined (2H; OH)
Substructure_0160	1	6.25	NC([H])C([H])C([H])O	propanol-R-amine-R, defined (3H; CH)
Substructure_0594	1	6.25	OC([H])C(C)=O	hydroxy-R-propanone, defined (1H; CH)
Substructure_0265	1	6.25	N(CN[H])[H]	methylene-R-diamine-H, defined (2H; NH)
Substructure_0608	1	6.25	OC([H])([H])C([H])([H])N[H]	ethanol-R-amine-N-H-R, defined (5H; CH, NH)
Substructure_0609	1	6.25	[H]NCCN[H]	ethylene-R-diamine-H, defined (2H; NH)
Substructure_0294	1	6.25	C1CNCCO1	morpholine-R
Substructure_0336	1	6.25	OCN[H]	methanol-R-amine-N-H-R, defined (1H; NH)
Substructure_0430	1	6.25	NC(C([H])C([H])N)=O	3-amino-R-propanamide-R, defined (2H; CH)
Substructure_0610	1	6.25	[H]NCCCN[H]	propylene-R-diamine-H (2H; NH)
Substructure_0431	1	6.25	NC([H])N	diamino-R-methane, defined (1H; CH)
Substructure_0334	1	6.25	OC([H])C([H])C(C)=O	4-hydroxy-R-butan-2-one, defined (2H; CH)
Substructure_0064	1	6.25	C12=C(C=CC=C2)CCNC1	tetrahydroisoquinoline-R
Substructure_0596	1	6.25	OC([H])C(C([H])C)=O	1-hydroxy-R-butanone, defined (2H; CH)
Substructure_0143	1	6.25	NC(C([H])O)=O	2-hydroxy-R-acetamide-R, defined (1H; CH)
Substructure_0373	1	6.25	NC([H])O	methanol-R-amine-R, defined (1H; CH)
Substructure_0521	1	6.25	N([H])C([H])(C([H])([H])[H])[H]	ethyl-H-amino-N-H-R, defined (6H; CH, NH)
Substructure_0019	1	6.25	NC([H])C	amino-R-methane, defined (1H; CH)
Substructure_0288	1	6.25	O=C1CCCCC1	cyclohexanone
Substructure_0617	1	6.25	C12CCCCC1C3C(C(CCC4)C4CC3)CC2	steran
Substructure_0358	1	6.25	NCCCCO[H]	butanol-H-amine-R, defined (1H; OH)
Substructure_0395	1	6.25	C1=CC=NO1	isoxazole
Substructure_0381	1	6.25	C1CCCOCC1	oxepane
Substructure_0557	1	6.25	C1=CC=CC=[NH+]1	pyridyl-cation-R
Substructure_0272	1	6.25	C1=CNC=CC1	dihydropyridine-R
Substructure_0010	0	0	COC1=CC=CC=C1	methoxy-R-phenyl
Substructure_0119	0	0	C1CCCCN1	piperidine-R
Substructure_0024	0	0	C1=CC=NC=N1	pyrimidine
Substructure_0605	0	0	B	Boron
Substructure_0072	0	0	NC([H])([H])C([H])([H])N	ethylene-H-diamine-R, defined (4H; CH)
Substructure_0208	0	0	NCCO[H]	ethanol-H-amine-R, defined (1H; OH)
Substructure_0157	0	0	CCCCNCCCC	dibutylamine-R
Substructure_0238	0	0	NCCCN	propylene-R-diamin-R
Substructure_0211	0	0	C1=CN=CN1	imidazole
Substructure_0330	0	0	NCC(O)=O	glycine-R
Substructure_0457	0	0	NCO[H]	methanol-H-amine-R, defined (1H; OH)
Substructure_0161	0	0	CCCCNCCCCC	butylpentylamine-R
Substructure_0266	0	0	C1CCCN1	pyrrolidin-R
Substructure_0074	0	0	C1CNCCN1	piperazine-R
Substructure_0245	0	0	C1(CC2=CC=CC=C2)=CC=CC=C1	diphenylmethyl
Substructure_0419	0	0	NC=N	amidine-R
Substructure_0246	0	0	C1=CC=NN1	pyrazole
Substructure_0347	0	0	CC(C(=O)O)N	alanine-R
Substructure_0320	0	0	NCCCCN	butylene-R-diamine-R
Substructure_0307	0	0	OCCCN[H]	propanol-R-amine-N-H-R, defined (1H; NH)
Substructure_0076	0	0	[H]C1([H])C([H])([H])NC([H])([H])C([H])([H])N1	piperazine-R, defined (8H; CH)
Substructure_0120	0	0	C12=C(C=CC=C2)NC=C1	indole-R
Substructure_0286	0	0	NC(C([H])N)=O	2-amino-R-acetamide-R, defined (1H; CH)
Substructure_0306	0	0	[H]NCCO[H]	ethanol-H-amine-N-H-R, defined (2H; NH, OH)
Substructure_0217	0	0	C1(CCCO2)=C2C=CC=C1	chromane
Substructure_0121	0	0	C1(C=CC=C2)=C2C=CC=C1	naphthalene
Substructure_0127	0	0	C1(C2=CC=CC=C2)=CC=CC=C1	biphenyl
Substructure_0124	0	0	C12=C(N=CC=C2)C=CC=C1	quinoline
Substructure_0276	0	0	NC([H])C([H])C([H])N	propylene-H-diamine-R, defined (3H; CH)
Substructure_0495	0	0	NC(N)=N	guanidine-R
Substructure_0561	0	0	C1(C=CC=C2)=C2CCC1	indan
Substructure_0221	0	0	NC1=CC=C(N)C=C1	p-phenylene-R-diamine-R
Substructure_0025	0	0	NC1=CC=NC=N1	4-amino-R-pyrimidine
Substructure_0179	0	0	CCCCNCCCCCC	butylhexylamine-R
Substructure_0315	0	0	CCCCCNCCCCC	dipentylamine-R
Substructure_0357	0	0	NC([H])([H])C([H])([H])C([H])([H])N	propylene-H-diamin-R, defined (6H; CH)
Substructure_0312	0	0	OC1=CC=C(O)C=C1	hydroquinone-R
Substructure_0112	0	0	C1=CC=CS1	thiophene
Substructure_0374	0	0	CC1C(C(CC(O1)O)O)O	digitoxose-R
Substructure_0484	0	0	C1=CC=CN=N1	pyridazin
Substructure_0045	0	0	C12=CC=CC=C1N=CN=C2	quinazoline
Substructure_0273	0	0	C1(C=CC=C2)=C2OCO1	benzo-1,3-dioxolan
Substructure_0262	0	0	NC1=NC=CC=C1	2-amino-R-pyridine
Substructure_0275	0	0	NC1=NC=CC=N1	2-amino-R-pyrimidine
Substructure_0270	0	0	C1(/C=C/C2=CC=CC=C2)=CC=CC=C1	stilbene
Substructure_0304	0	0	C1=NNC=N1	1,2,4-triazole
Substructure_0400	0	0	CCCCNCCCCCCC	butylheptylamine-R
Substructure_0433	0	0	CCCCCNCCCCCC	pentylhexylamine-R
Substructure_0335	0	0	N(CCCCN()[H])[H]	butylene-R-diamine-H, defined (2H; NH)
Substructure_0529	0	0	C1CCCCCN1	azepane-R
Substructure_0426	0	0	C12=C(C=CC=C2)CCCC1	tetrahydronaphthalene
Substructure_0393	0	0	C1=CN=CC=N1	pyrazine
Substructure_0327	0	0	NC1=CC=CC=C1N	o-phenylene-R-diamine-R
Substructure_0144	0	0	O=C(C=C(C1=CC=CC=C1)O2)C3=C2C=CC=C3	flavone
Substructure_0584	0	0	NCC(O[H])=O	glycin-R, defined (1H; OH)
Substructure_0372	0	0	CNCC(=O)O	sarcosine-R
Substructure_0333	0	0	NC([H])C(C)=O	1-amino-R-propan-2-one, defined (1H; CH)
Substructure_0592	0	0	NC(C)=N	acetimid-R-amide-R
Substructure_0305	0	0	C1CCCCCC1	cycloheptyl
Substructure_0387	0	0	NC1=CC=CC2=CC=CC=C12	1-amino-R-naphthalene
Substructure_0311	0	0	C1(N=CN2)=C2C=CC=C1	benzimidazole-R
Substructure_0396	0	0	NC1=CN=CC=C1	3-amino-R-pyridine
Substructure_0206	0	0	NC([H])C([H])C(O)=O	3-amino-R-propionic acid-R-, defined (2H; CH)
Substructure_0316	0	0	C1CC1	cyclopropyl
Substructure_0299	0	0	C1CCCO1	oxolan
Substructure_0388	0	0	C12=C(NCC2)C=CC=C1	indoline-R
Substructure_0194	0	0	C1=CN=CO1	oxazole
Substructure_0613	0	0	O=C(O[H])CN[H]	glycin-R, defined (2H; NH, OH)
Substructure_0614	0	0	O=C(O[H])CN([H])[H]	glycin-R, defined (3H; NH, OH)
Substructure_0615	0	0	C(CC(=O)N)C(C(=O)O)N	glutamine-R
Substructure_0331	0	0	NC1=CC=NC=C1	4-amino-R-pyridine
Substructure_0616	0	0	NC([H])C([H])C(C)=O	amino-R-butan-2-one (2H; CH)
Substructure_0456	0	0	NC([H])([H])N	diamino-R-methane, defined (2H; CH)
Substructure_0524	0	0	N([H])C([H])(C([H])(N([H]))[H])[H]	ethylene-H-diamine-H, defined (6H; CH, NH)
Substructure_0359	0	0	OCCCCN[H]	butanol-R-amine-N-H-R, defined (1H; NH)
Substructure_0360	0	0	NC([H])([H])C([H])([H])O[H]	ethanol-H-amine-R, defined (5H; CH, OH)
Substructure_0279	0	0	NC([H])([H])C([H])([H])C([H])([H])O	propanol-R-amine-R, defined (6H; CH)
Substructure_0618	0	0	O=C1OCCC1	dihydrofuan-2-one
Substructure_0186	0	0	N1=NNC=C1	1,2,3-triazole-R
Substructure_0367	0	0	C12=C(C=NC=N2)NC=N1	7H-purine-R
Substructure_0368	0	0	C1(NC=N2)=C2C=NC=N1	9H-purine-R
Substructure_0137	0	0	NC1=CC(N)=CC=C1	m-phenylene-R-diamine-R
Substructure_0572	0	0	C12=C(CCO2)C=CC=C1	2,3-dihydrobenzofuran
Substructure_0346	0	0	O=C(C(C1=CC=CC=C1)=CO2)C3=C2C=CC=C3	isoflavone
Substructure_0057	0	0	O=C(/C=C/C1=CC=CC=C1)C2=CC=CC=C2	chalcone
Substructure_0619	0	0	C1=CC=NS1	isothiazole
Substructure_0620	0	0	C(C(C(=O)O)N)C(=O)N	asparagine-R
Substructure_0621	0	0	NC([H])C(C([H])O)=O	amino-R-hydroxy-R-propan-2-one (2H; CH)
Substructure_0235	0	0	OC([H])C([H])C(C)=N	3-imino-R-butanol-R, defined (2H; CH)
Substructure_0506	0	0	P	phosphorous
Substructure_0622	0	0	C1CCCCCCC1	annelated cyclooctyl
Substructure_0623	0	0	N(C(C([H])([H])[H])(C([H])([H])[H])C([H])([H])[H])[H]	tert-butylamino-N-H-R, defined (10H; CH, NH)
Substructure_0337	0	0	[H]NCCCO[H]	propanol-H-amine-N-H-R, defined (2H; NH; OH)
Substructure_0624	0	0	C1CCN1	azetidine-R
Substructure_0625	0	0	C1CCCCCCNC1	aznonane-R
Substructure_0418	0	0	C1(N2)CCC2CCC1	tropan-R
Substructure_0466	0	0	C1COCO1	1,3-dioxolan
Substructure_0205	0	0	N1=NNC=N1	tetrazole-R
Substructure_0389	0	0	C1(C=NN2)=C2C=CC=C1	indazole-R
Substructure_0485	0	0	C12=C(C=NC=C2)C=CC=C1	isoquinoline
Substructure_0394	0	0	C1=CN=CN=N1	1,2,4-triazine
Substructure_0429	0	0	C1CNCO1	oxazolidine-R
Substructure_0493	0	0	C12=CN=CN=C1SC=C2	thieno[2,3-d]pyrimidine
Substructure_0274	0	0	O=C(N)NC1=CC=CC=C1	phenylurea-R
Substructure_0627	0	0	C(C(C(=O)O)N)S	cysteine-R
Substructure_0628	0	0	C(CC(C(=O)O)N)CN=C(N)N	arginine-R
Substructure_0589	0	0	NC1=CN=CN=C1	5-amino-R-pyrimidine
Substructure_0519	0	0	O=C1CCCC1	cyclopentanone
Substructure_0449	0	0	N(C([H])([H])C([H])([H])C([H])([H])[H])[H]	propyl-H-amino-N-H-R, defined (8H; CH; NH)
Substructure_0450	0	0	N(C([H])([H])C([H])([H])C([H])([H])C([H])([H])[H])[H]	butyl-H-amino-N-H-R, defined (10H; CH, NH)
Substructure_0451	0	0	N([H])C(C([H])([H])[H])([H])C([H])([H])[H]	isopropyl-H-amino-N-H-R, defined (8H; CH, NH)
Substructure_0629	0	0	NC([H])([H])C([H])([H])C([H])([H])C([H])([H])N	butylene-H-diamine-R, defined (8H; CH)
Substructure_0630	0	0	N([H])C([H])(N([H]))[H]	methylene-H-diamine-H, defined (4H; CH, NH)
Substructure_0631	0	0	N([H])C([H])(C([H])(C([H])(N([H]))[H])[H])[H]	propylene-H-diamine-H, defined (8H; CH, NH)
Substructure_0632	0	0	N([H])C([H])(C([H])(C([H])(C([H])(N([H]))[H])[H])[H])[H]	butylene-H-diamine-H, defined (10H; CH, NH)
Substructure_0633	0	0	NC([H])([H])O	methanol-R-amine-R, defined (2H; CH)
Substructure_0634	0	0	NC([H])([H])O[H]	methanol-H-amine-R, defined (3H; CH, OH)
Substructure_0635	0	0	NC([H])([H])C([H])([H])C([H])([H])O[H]	propanol-H-amine-R, defined (7H; CH, OH)
Substructure_0525	0	0	NC([H])([H])C([H])([H])C([H])([H])C([H])([H])O	butanol-R-amine-R, defined (8H)
Substructure_0636	0	0	[H]C([H])(C([H])(N[H])[H])O[H]	ethanol-H-amine-N-H-R, defined (6H; CH, NH, OH)
Substructure_0530	0	0	C1CCCCCCCNC1	azecane-R
Substructure_0637	0	0	C1CCOCO1	1,3-dioxane
Substructure_0638	0	0	C1CCCS1	thiolane
Substructure_0639	0	0	[H]C([H])([H])C1=C(C([H])([H])[H])C=CC=C1	o-xylyl, defined (6H)
Substructure_0558	0	0	[H]C([H])([H])C1=CC(C([H])([H])[H])=CC=C1	m-xylyl, defined (6H)
Substructure_0563	0	0	NC1=CC2=CC=CC=C2C=C1	2-amino-R-naphthalene
Substructure_0640	0	0	C12C(CCCC2)NCC1	octahydroindole-R
Substructure_0564	0	0	C12=C(NC=C2)N=CC=C1	pyrrolo-R-[2,3-b]pyridine
Substructure_0568	0	0	C12CNCCC1CCCC2	decahydroisoquinoline-R
Substructure_0641	0	0	C12=CC=CC=C1C=NN=C2	phthalazine
Substructure_0486	0	0	C12=CC=CC=C1N=CC=N2	chinoxalin
Substructure_0182	0	0	C1(C=CC=C2)=C2COC1	dihydroisobenzofuran
Substructure_0428	0	0	C1(OCCO2)=C2C=CC=C1	benzodioxan
Substructure_0642	0	0	[H]OC(C=C1)=CC=C1O[H]	hydroquinone-H, defined (2H, OH)
Substructure_0643	0	0	O=C1CCCN1[H]	gamma-lactam-H, defined (1H; NH)
Substructure_0644	0	0	O=C1CCN1	beta-lactam-R
Substructure_0645	0	0	O=C1CCCN1	gamma-lactam-R
Substructure_0646	0	0	C1=CN=NO1	1,2,3-oxadiazole
Substructure_0490	0	0	C1=NN=CO1	1,3,4-oxadiazole
Substructure_0647	0	0	C1CNCS1	thiazolidine-R
Substructure_0648	0	0	C1CNCNCCS1	thiadiazoctane-R
Substructure_0178	0	0	C12=CC=CN=C1SC=C2	thieno[2,3-b]pyridine
Substructure_0585	0	0	CC(C)C(C(=O)O)N	valine-R
Substructure_0587	0	0	CC(C)CC(C(=O)O)N	leucine-R
Substructure_0649	0	0	C(CCN)CC(C(=O)O)N	lysine-R
Substructure_0650	0	0	NC(O)=N	carbamimidic acid-R
