# Supplementary material for: HD_BPMDS: a curated binary pattern multitarget dataset of Huntington’s disease–targeting agents
Source: J Cheminform. 2023 Nov 17;15:109. doi: 10.1186/s13321-023-00775-z (PMC10655317; doi:10.1186/s13321-023-00775-z)
Supplement: Supplementary file 3 — Additional file 3. HD-specific negative fingerprint. [file 13321_2023_775_MOESM3_ESM.xlsx]

## Sheet: Cover Sheet
ADDITIONAL FILE 3 HD_BPMDS: a curated binary pattern multitarget dataset of Huntington’s disease–targeting agents Sven Marcel Stefan1,2,3, Jens Pahnke1,2,4,5, Vigneshwaran Namasivayam2,6,* 1Department of Pathology, Section of Neuropathology, Translational Neurodegeneration Research and Neuropathology Lab (www.pahnkelab.eu), University of Oslo and Oslo University Hospital, Sognsvannsveien 20, 0372…

## Sheet: Curated Dataset
TABLE S3: HD-specific Negative Fingerprint																		References			Substructure Identifier**	Substructure_0178	Substructure_0182	Substructure_0272	Substructure_0428	Substructure_0449	Substructure_0450	Substructure_0451	Substructure_0486	Substructure_0490	Substructure_0519	Substructure_0525	Substructure_0530	Substructure_0558	Substructure_0563	Substructure_0564	Substructure_0568	Substructure_0585	Substructure_0587	Substructure_0630	Substructure_0631	Substructure_0632	Substructure_0633	Substructure_0634	Substructure_0635	Substructure_0636	Substructure_0637	Substructure_0638	Substructure_0639
																		* in part defined in Int. J. Mol. Sci. 2022, 23 (23), 14763			Total Count of Hits	1	1	1	1	1	1	1	1	1	1	1	1	1	1	1	1	1	1	1	1	1	1	1	1	1	1	1	1
																		** in part defined in Sci. Data 2022, 9 (1), 446			Number of Heavy Atoms	9	9	6	10	4	5	4	10	5	6	6	10	8	11	9	10	8	9	3	5	6	3	3	5	4	6	5	8
																					Number Defined Hydrogens	0	0	0	0	8	10	8	0	0	0	8	0	6	0	0	0	0	0	4	8	10	2	3	7	6	0	0	6
																					Substructure SMILES	C12=CC=CN=C1SC=C2	C1(C=CC=C2)=C2COC1	C1=CNC=CC1	C1(OCCO2)=C2C=CC=C1	N(C([H])([H])C([H])([H])C([H])([H])[H])[H]	N(C([H])([H])C([H])([H])C([H])([H])C([H])([H])[H])[H]	N([H])C(C([H])([H])[H])([H])C([H])([H])[H]	C12=CC=CC=C1N=CC=N2	C1=NN=CO1	O=C1CCCC1	NC([H])([H])C([H])([H])C([H])([H])C([H])([H])O	C1CCCCCCCNC1	[H]C([H])([H])C1=CC(C([H])([H])[H])=CC=C1	NC1=CC2=CC=CC=C2C=C1	C12=C(NC=C2)N=CC=C1	C12CNCCC1CCCC2	CC(C)C(C(=O)O)N	CC(C)CC(C(=O)O)N	N([H])C([H])(N([H]))[H]	N([H])C([H])(C([H])(C([H])(N([H]))[H])[H])[H]	N([H])C([H])(C([H])(C([H])(C([H])(N([H]))[H])[H])[H])[H]	NC([H])([H])O	NC([H])([H])O[H]	NC([H])([H])C([H])([H])C([H])([H])O[H]	[H]C([H])(C([H])(N[H])[H])O[H]	C1CCOCO1	C1CCCS1	[H]C([H])([H])C1=C(C([H])([H])[H])C=CC=C1
HD_MDS Identifier*	Original Compound Name	Abbreviated Compound Name	Compound Name Synonym	Compound Alternative Synonym	PubChem Compound ID	ChEMBL Compound ID	DrugBank Accession Number	Guide to Pharmacology Ligand ID	Chemical Abstracts Service (CAS) Number	Systematic Compound Name	SMILES	Chemical Formula	CLogP (o/w)	CLogS	Molecular Weight (MW; g ∙ mol-1)	Molar Refractivity (MR)	Topological Polar Surface Area (TPSA; Å)	H-bond Donors	H-bond Acceptors	Rotatable Bonds	Number of Heavy Atoms	thieno[2,3-b]pyridine	dihydroisobenzofuran	dihydropyridine-R	benzodioxan	propyl-H-amino-N-H-R, defined (8H; CH; NH)	butyl-H-amino-N-H-R, defined (10H; CH, NH)	isopropyl-H-amino-N-H-R, defined (8H; CH, NH)	chinoxalin	1,3,4-oxadiazole	cyclopentanone	butanol-R-amine-R, defined (8H)	azecane-R	m-xylyl, defined (6H)	2-amino-R-naphthalene	pyrrolo-R-[2,3-b]pyridine	decahydroisoquinoline-R	valine-R	leucine-R	methylene-H-diamine-H, defined (4H; CH, NH)	propylene-H-diamine-H, defined (8H; CH, NH)	butylene-H-diamine-H, defined (10H; CH, NH)	methanol-R-amine-R, defined (2H; CH)	methanol-H-amine-R, defined (3H; CH, OH)	propanol-H-amine-R, defined (7H; CH, OH)	ethanol-H-amine-N-H-R, defined (6H; CH, NH, OH)	1,3-dioxane	thiolane	o-xylyl, defined (6H)
HD_MDS_ID_0001	(-)-Delta9-trans-tetrahydrocannabinol	THC	Dronabinol	nd	16078	CHEMBL465	DB00470	2424	1972-08-3	6,6,9-trimethyl-3-pentyl-6a,7,8,10a-tetrahydro-6H-benzo[c]chromen-1-ol	CCCCCC1=CC(=C2[C@@H]3C=C(CC[C@H]3C(OC2=C1)(C)C)C)O	C21H30O2	5.51	-5.77949	314.469	9.45205	29.46	1	2	4	23	0	0	0	0	0	0	0	0	0	0	0	0	0	0	0	0	0	0	0	0	0	0	0	0	0	0	0	0
HD_MDS_ID_0002	(-)-Epigallocatechin Gallate	EGCG	nd	nd	65064	CHEMBL297453	DB12116	7002	989-51-5	(2R,3R)-5,7-dihydroxy-2-(3,4,5-trihydroxyphenyl)chroman-3-yl 3,4,5-trihydroxybenzoate	OC1=C(C[C@@H](OC(C2=CC(O)=C(O)C(O)=C2)=O)[C@@H](C3=CC(O)=C(O)C(O)=C3)O4)C4=CC(O)=C1	C22H18O11	3.103	-2.6675	458.375	10.7895	197.37	8	10	4	33	0	0	0	0	0	0	0	0	0	0	0	0	0	0	0	0	0	0	0	0	0	0	0	0	0	0	0	0
HD_MDS_ID_0003	(Z)-Gugglesterone	nd	nd	nd	6510278	CHEMBL410683	nd	nd	39025-23-5	(10R,13S,17Z)-17-ethylidene-10,13-dimethyl-1,2,6,7,8,9,11,12,14,15-decahydrocyclopenta[a]phenanthrene-3,16-dione	C/C=C/1\C(=O)CC2[C@@]1(CCC3C2CCC4=CC(=O)CC[C@]34C)C	C21H28O2	2.737	-5.61961	312.453	9.14888	34.14	0	2	0	23	0	0	0	0	0	0	0	0	0	1	0	0	0	0	0	0	0	0	0	0	0	0	0	0	0	0	0	0
HD_MDS_ID_0004	10058-F4	nd	nd	nd	2844975	CHEMBL3183888	nd	nd	403811-55-2	5-(4-ethylbenzylidene)-2-thioxothiazolidin-4-one	CCC1=CC=C(C=C1)C=C2C(=O)NC(=S)S2	C12H11NOS2	3.142	-5.33308	249.358	7.07846	61.19	1	2	2	16	0	0	0	0	0	0	0	0	0	0	0	0	0	0	0	0	0	0	0	0	0	0	0	0	0	0	0	0
HD_MDS_ID_0005	10-Hydroxycamptothecin	nd	10-OH-Camtothecin	nd	4330531	CHEMBL90124	DB12385	nd	64439-81-2	4-ethyl-4,9-dihydroxy-1,12-dihydro-14H-pyrano[3',4':6,7]indolizino[1,2-b]quinoline-3,14(4H)-dione	CCC1(C2=C(COC1=O)C(=O)N3CC4=C(C3=C2)N=C5C=CC(=CC5=C4)O)O	C20H16N2O5	2.033	-4.05559	364.357	9.51157	99.96	2	5	1	27	0	0	0	0	0	0	0	0	0	0	0	0	0	0	0	0	0	0	0	0	0	0	0	0	0	0	0	0
HD_MDS_ID_0006	10-NCP	nd	10-DEBC	nd	10521421	CHEMBL1398474	nd	nd	925681-41-0	4-(2-chlorophenoxazin-10-yl)-N,N-diethylbutan-1-amine	CCN(CC)CCCCN1C2=CC=CC=C2OC3=C1C=C(C=C3)Cl	C20H25ClN2O	4.933	-5.37524	344.886	10.0642	15.71	0	1	7	24	0	0	0	0	0	0	0	0	0	0	0	0	0	0	0	0	0	0	0	0	0	0	0	0	0	0	0	0
HD_MDS_ID_0007	10O5	nd	GW5074	nd	5924208	CHEMBL72365	nd	8072	220904-83-6	(3Z)-3-[(3,5-dibromo-4-hydroxyphenyl)methylidene]-5-iodo-1H-indol-2-one	C1=CC2=C(C=C1I)/C(=C/C3=CC(=C(C(=C3)Br)O)Br)/C(=O)N2	C15H8Br2INO2	5.824	-6.80303	520.946	9.7059	49.33	2	2	1	21	0	0	0	0	0	0	0	0	0	0	0	0	0	0	0	0	0	0	0	0	0	0	0	0	0	0	0	0
HD_MDS_ID_0008	16F16	nd	nd	nd	4555562	CHEMBL4759373	nd	nd	922507-80-0	methyl 2-(2-chloroacetyl)-1-methyl-2,3,4,9-tetrahydro-1H-pyrido[3,4-b]indole-1-carboxylate	CC1(C(OC)=O)C2=C(C3=CC=CC=C3N2)CCN1C(CCl)=O	C16H17ClN2O3	2.322	-3.55237	320.776	8.50087	62.4	1	2	4	22	0	0	0	0	0	0	0	0	0	0	0	0	0	0	0	0	0	0	0	0	0	0	0	0	0	0	0	0
HD_MDS_ID_0009	16F16A	nd	nd	nd	46912137	CHEMBL4638550	nd	nd	nd	prop-2-yn-1-yl 2-(2-chloroacetyl)-1-methyl-2,3,4,9-tetrahydro-1H-pyrido[3,4-b]indole-1-carboxylate	CC1(C(OCC#C)=O)C2=C(C3=CC=CC=C3N2)CCN1C(CCl)=O	C18H17ClN2O3	2.628	-4.47102	344.798	9.28324	62.4	1	2	6	24	0	0	0	0	0	0	0	0	0	0	0	0	0	0	0	0	0	0	0	0	0	0	0	0	0	0	0	0
HD_MDS_ID_0010	17-Allylamino-17-demethoxygeldanamycin	17-AAG	Tanespimycin	nd	6440175	CHEMBL126955	DB05134	7751	75747-14-7	(4E,6E,8S,9S,10E,12S,13R,14S,16R)-19-(allylamino)-13-hydroxy-8,14-dimethoxy-4,10,12,16-tetramethyl-3,20,22-trioxo-2-azabicyclo[16.3.1]docosa-1(21),4,6,10,18-pentaen-9-yl carbamate	C[C@H]1C[C@@H]([C@@H]([C@H](/C=C(/[C@@H]([C@H](/C=C/C=C(/C(=O)NC2=CC(=O)C(=C(C1)C2=O)NCC=C)\C)OC)OC(=O)N)\C)C)O)OC	C31H43N3O8	1.96774	-5.01284	585.698	15.8872	166.28	4	7	7	42	0	0	0	0	0	0	0	0	0	0	0	0	0	0	0	0	0	0	0	0	0	0	0	0	0	0	0	0
HD_MDS_ID_0011	17-Desmethoxy-17-N,N-dimethylaminoethylamino-geldanamycin	17-DMAG	Alvespimycin	nd	5288674	CHEMBL383824	DB12442	9828	467214-20-6	(4E,6Z,8S,9S,10E,12S,13R,14S,16R)-19-((2-(dimethylamino)ethyl)amino)-13-hydroxy-8,14-dimethoxy-4,10,12,16-tetramethyl-3,20,22-trioxo-2-azabicyclo[16.3.1]docosa-1(21),4,6,10,18-pentaen-9-yl carbamate	C[C@H]1C[C@@H]([C@@H]([C@H](/C=C(/[C@@H]([C@H](/C=C\C=C(\C(=O)NC2=CC(=O)C(=C(C1)C2=O)NCCN(C)C)/C)OC)OC(=O)N)\C)C)O)OC	C32H48N4O8	1.18274	-4.4145	616.756	16.6987	169.52	4	8	8	44	0	0	0	0	0	0	0	0	0	0	0	0	0	0	0	0	0	0	0	0	0	0	0	0	0	0	0	0
HD_MDS_ID_0012	18β-Glycyrrhetinic Acid	nd	nd	nd	44435791	CHEMBL393824	nd	nd	nd	(2R,4aS,6aS,6bR,8aR,10S,12aS,14bR)-10-hydroxy-2,4a,6a,6b,9,9,12a-heptamethyl-13-oxo-1,2,3,4,4a,5,6,6a,6b,7,8,8a,9,10,11,12,12a,12b,13,14b-icosahydropicene-2-carboxylic acid	C[C@]12CC[C@@](C[C@H]1C3=CC(=O)C4[C@]5(CC[C@@H](C([C@@H]5CC[C@]4([C@@]3(CC2)C)C)(C)C)O)C)(C)C(=O)O	C30H46O4	5.593	-7.49753	470.694	13.2604	74.6	3	4	1	34	0	0	0	0	0	0	0	0	0	0	0	0	0	0	0	0	0	0	0	0	0	0	0	0	0	0	0	0
HD_MDS_ID_0013	2-Aminoethyl Diphenylborinate	2-APB	nd	nd	1598	CHEMBL169233	nd	nd	524-95-8	2-((diphenylboraneyl)oxy)ethan-1-amine	B(C1=CC=CC=C1)(C2=CC=CC=C2)OCCN	C14H16BNO	2.403	-2.94188	225.099	7.48899	35.25	1	2	5	17	0	0	0	0	0	0	0	0	0	0	0	0	0	0	0	0	0	0	0	0	0	0	0	0	0	0	0	0
HD_MDS_ID_0014	2-Methyl Aminochroman	nd	U-83836	nd	107656	CHEMBL1203324	nd	nd	133681-84-2	2-[[4-(2,6-dipyrrolidin-1-ylpyrimidin-4-yl)piperazin-1-yl]methyl]-2,5,7,8-tetramethyl-3,4-dihydrochromen-6-ol;dihydrochloride	CC1=C(C2=C(CCC(O2)(C)CN3CCN(CC3)C4=NC(=NC(=C4)N5CCCC5)N6CCCC6)C(=C1O)C)C.Cl.Cl	C30H46Cl2N6O2	6.29	-7.57829	593.644	16.4243	68.2	1	5	5	40	0	0	0	0	0	0	0	0	0	0	0	0	1	0	0	0	0	0	0	0	0	0	0	0	0	0	0	1
HD_MDS_ID_0015	4-Deoxypyridoxine	DOP	nd	nd	6094	CHEMBL3244689	nd	nd	61-67-6	5-(hydroxymethyl)-2,4-dimethylpyridin-3-ol	CC1=C(O)C(C)=NC=C1CO	C8H11NO2	0.394	-0.00967	153.181	4.27788	53.35	2	3	1	11	0	0	0	0	0	0	0	0	0	0	0	0	0	0	0	0	0	0	0	0	0	0	0	0	0	0	0	0
HD_MDS_ID_0016	4'-DMA-7,8-Dihydroxyflavone	nd	Eutropoflavin	nd	44610701	CHEMBL1800922	nd	nd	1205548-04-4	2-(4-(dimethylamino)phenyl)-7,8-dihydroxy-4H-chromen-4-one	O=C1C2=C(OC(C3=CC=C(N(C)C)C=C3)=C1)C(O)=C(C=C2)O	C17H15NO4	2.681	-3.752	297.31	8.15101	70	2	3	2	22	0	0	0	0	0	0	0	0	0	0	0	0	0	0	0	0	0	0	0	0	0	0	0	0	0	0	0	0
HD_MDS_ID_0017	7,8-Dihydroxyflavone	nd	nd	nd	1880	CHEMBL75267	nd	nd	38183-03-8	7,8-dihydroxy-2-phenyl-4H-chromen-4-one	O=C(C1=C(C(O)=C(O)C=C1)O2)C=C2C3=CC=CC=C3	C15H10O4	2.766	-3.82459	254.241	6.88933	66.76	2	3	1	19	0	0	0	0	0	0	0	0	0	0	0	0	0	0	0	0	0	0	0	0	0	0	0	0	0	0	0	0
HD_MDS_ID_0018	8F20	nd	Ispinesib	nd	6851740	CHEMBL228814	DB06188	nd	336113-53-2	(R)-N-(3-aminopropyl)-N-(1-(3-benzyl-7-chloro-4-oxo-3,4-dihydroquinazolin-2-yl)-2-methylpropyl)-4-methylbenzamide	NCCCN([C@@H](C(N1CC2=CC=CC=C2)=NC3=C(C=CC(Cl)=C3)C1=O)C(C)C)C(C4=CC=C(C)C=C4)=O	C30H33ClN4O2	5.775	-7.51993	517.073	14.9571	79	1	4	10	37	0	0	0	0	0	0	0	0	0	0	0	0	0	0	0	0	0	0	0	0	0	0	0	0	0	0	0	0
HD_MDS_ID_0019	A-971432	nd	nd	nd	46872626	CHEMBL3741589	nd	9496	1240308-45-5	1-(4-((3,4-dichlorobenzyl)oxy)benzyl)azetidine-3-carboxylic acid	C1C(CN1CC2=CC=C(C=C2)OCC3=CC(=C(C=C3)Cl)Cl)C(=O)O	C18H17Cl2NO3	4.016	-4.44435	366.244	9.55556	49.77	2	4	6	24	0	0	0	0	0	0	0	0	0	0	0	0	0	0	0	0	0	0	0	0	0	0	0	0	0	0	0	0
HD_MDS_ID_0020	Acetyl-L-carnitine	nd	nd	nd	7045767	CHEMBL1697733	DB08842	4520	3040-38-8	(R)-3-acetoxy-4-(trimethylammonio)butanoate	CC(O[C@@H](C[N+](C)(C)C)CC([O-])=O)=O	C9H17NO4	-0.424	0.08821	203.238	5.17433	66.43	0	1	6	14	0	0	0	0	0	0	0	0	0	0	0	0	0	0	0	0	0	0	0	0	0	0	0	0	0	0	0	0
HD_MDS_ID_0021	Ac-YVAD-cmk	nd	nd	nd	9915279	CHEMBL37630	nd	nd	178603-78-6	13-(2-chloroacetyl)-4-(4-hydroxybenzyl)-7-isopropyl-10-methyl-2,5,8,11-tetraoxo-3,6,9,12-tetraazapentadecan-15-oic acid	C[C@@H](C(=O)N[C@@H](CC(=O)O)C(=O)CCl)NC(=O)[C@H](C(C)C)NC(=O)[C@H](CC1=CC=C(C=C1)O)NC(=O)C	C24H33ClN4O8	0.332	-3.78795	541.001	13.6858	191	7	8	18	37	0	0	0	0	0	0	0	0	0	0	0	0	0	0	0	0	0	0	0	0	0	0	0	0	0	0	0	0
HD_MDS_ID_0022	Aldifen	nd	nd	nd	1493	CHEMBL273386	nd	nd	51-28-5	2,4-dinitrophenol	O=[N+]([O-])C1=CC([N+]([O-])=O)=C(O)C=C1	C6H4N2O5	1.503	-2.60339	184.107	3.87632	111.87	1	1	2	13	0	0	0	0	0	0	0	0	0	0	0	0	0	0	0	0	0	0	0	0	0	0	0	0	0	0	0	0
HD_MDS_ID_0023	Alprazolam	nd	nd	nd	2118	CHEMBL661	DB00404	7111	28981-97-7	8-chloro-1-methyl-6-phenyl-4H-benzo[f][1,2,4]triazolo[4,3-a][1,4]diazepine	CC1=NN=C2N1C3=C(C(C4=CC=CC=C4)=NC2)C=C(Cl)C=C3	C17H13ClN4	4	-4.54963	308.772	8.71725	43.07	0	3	1	22	0	0	0	0	0	0	0	0	0	0	0	0	0	0	0	0	0	0	0	0	0	0	0	0	0	0	0	0
HD_MDS_ID_0024	AMA-1127	nd	nd	nd	nd	nd	nd	nd	nd	4-fluorobenzyl 8-(4-methylpiperazin-1-yl)-1,3,4,5-tetrahydro-2H-1,5-methanobenzo[c]azepine-2-carboxylate	CN(CC1)CCN1C2=CC=C(C3CC4N(C(OCC5=CC=C(F)C=C5)=O)CC3)C4=C2	C24H28FN3O2	3.648	-4.14967	409.505	11.4783	36.02	0	2	5	30	0	0	0	0	0	0	0	0	0	0	0	0	0	0	0	0	0	0	0	0	0	0	0	0	0	0	0	0
HD_MDS_ID_0025	Amantadine	nd	nd	nd	2130	CHEMBL660	DB00915	4128	768-94-5	adamantan-1-amine	NC(C1)(C2)CC3CC2CC1C3	C10H17N	2.018	-2.10838	151.253	4.46489	26.02	1	1	0	11	0	0	0	0	0	0	0	0	0	0	0	0	0	0	0	0	0	0	0	0	0	0	0	0	0	0	0	0
HD_MDS_ID_0026	AMG 9810	nd	nd	nd	680502	CHEMBL195789	nd	6347	545395-94-6	(E)-3-(4-(tert-butyl)phenyl)-N-(2,3-dihydrobenzo[b][1,4]dioxin-6-yl)acrylamide	CC(C)(C1=CC=C(/C=C/C(NC2=CC3=C(OCCO3)C=C2)=O)C=C1)C	C21H23NO3	4.597	-6.12987	337.419	9.88159	47.56	1	3	5	25	0	0	0	1	0	0	0	0	0	0	0	0	0	0	0	0	0	0	0	0	0	0	0	0	0	0	0	0
HD_MDS_ID_0027	Amiloride	nd	nd	nd	16231	CHEMBL945	DB00594	2421	2609-46-3	3,5-diamino-6-chloro-N-(diaminomethylene)pyrazine-2-carboxamide	C1(=C(N=C(C(=N1)Cl)N)N)C(=O)N=C(N)N	C6H8ClN7O	-0.68947	-0.81276	229.631	5.1417	159.29	4	4	2	15	0	0	0	0	0	0	0	0	0	0	0	0	0	0	0	0	0	0	0	0	0	0	0	0	0	0	0	0
HD_MDS_ID_0028	Amisulpride	nd	nd	nd	2159	CHEMBL243712	DB06288	963	71675-85-9	4-amino-N-((1-ethylpyrrolidin-2-yl)methyl)-5-(ethylsulfonyl)-2-methoxybenzamide	CCN1CCCC1CNC(C2=CC(S(=O)(CC)=O)=C(N)C=C2OC)=O	C17H27N3O4S	1.141	-2.54765	369.486	9.7944	101.73	2	5	8	25	0	0	0	0	0	0	0	0	0	0	0	0	0	0	0	0	0	0	0	0	0	0	0	0	0	0	0	0
HD_MDS_ID_0029	Amitriptyline	nd	nd	nd	2160	CHEMBL629	DB00321	200	50-48-6	3-(10,11-dihydro-5H-dibenzo[a,d][7]annulen-5-ylidene)-N,N-dimethylpropan-1-amine	CN(CC/C=C1C2=CC=CC=C2CCC3=CC=CC=C3\1)C	C20H23N	4.557	-4.26736	277.411	8.95454	3.24	0	1	3	21	0	0	0	0	0	0	0	0	0	0	0	0	0	0	0	0	0	0	0	0	0	0	0	0	0	0	0	0
HD_MDS_ID_0030	AN1	nd	nd	nd	1759437	nd	nd	nd	486443-73-6	(Z)-5-bromo-3-(3-bromo-4,5-dihydroxybenzylidene)indolin-2-one	C1=CC2=C(C=C1Br)/C(=C/C3=CC(=C(C(=C3)Br)O)O)/C(=O)N2	C15H9Br2NO3	4.326	-5.44956	411.049	8.51291	69.56	3	3	1	21	0	0	0	0	0	0	0	0	0	0	0	0	0	0	0	0	0	0	0	0	0	0	0	0	0	0	0	0
HD_MDS_ID_0031	AN2	nd	nd	nd	5398649	CHEMBL600635	nd	nd	7758-73-8	5,7-dihydroxy-4-phenyl-2H-chromen-2-one	OC1=CC(O2)=C(C(O)=C1)C(C3=CC=CC=C3)=CC2=O	C15H10O4	3.337	-3.82459	254.241	6.8856	66.76	2	3	1	19	0	0	0	0	0	0	0	0	0	0	0	0	0	0	0	0	0	0	0	0	0	0	0	0	0	0	0	0
HD_MDS_ID_0032	APQ	nd	nd	nd	132210866	nd	nd	nd	nd	5-(allyloxy)-2-(pyrrolidin-1-yl)quinoline	C=CCOC1=CC=CC2=NC(N3CCCC3)=CC=C21	C16H18N2O	3.576	-3.31108	254.333	7.70659	25.36	0	2	4	19	0	0	0	0	0	0	0	0	0	0	0	0	0	0	0	0	0	0	0	0	0	0	0	0	0	0	0	0
HD_MDS_ID_0033	Aripiprazole	nd	nd	nd	60795	CHEMBL1112	DB01238	34	129722-12-9	7-(4-(4-(2,3-dichlorophenyl)piperazin-1-yl)butoxy)-3,4-dihydroquinolin-2(1H)-one	O=C1CCC(C=CC(OCCCCN2CCN(C3=C(Cl)C(Cl)=CC=C3)CC2)=C4)=C4N1	C23H27Cl2N3O2	4.178	-5.34374	448.394	12.1756	44.81	1	3	7	30	0	0	0	0	0	0	0	0	0	0	1	0	0	0	0	0	0	0	0	0	0	0	0	0	0	0	0	0
HD_MDS_ID_0034	Atomoxetine	nd	nd	nd	54841	CHEMBL641	DB00289	7118	83015-26-3	(R)-N-methyl-3-phenyl-3-(o-tolyloxy)propan-1-amine	CC1=CC=CC=C1O[C@@H](C2=CC=CC=C2)CCNC	C17H21NO	4.118	-3.33234	255.361	8.06259	21.26	1	2	6	19	0	0	0	0	0	0	0	0	0	0	0	0	0	0	0	0	0	0	0	0	0	0	0	0	0	0	0	0
HD_MDS_ID_0035	Azadiradione	nd	nd	nd	12308714	CHEMBL1215754	nd	nd	26241-51-0	(5R,7R,8R,9R,10R,13S,17R)-17-(furan-3-yl)-4,4,8,10,13-pentamethyl-3,16-dioxo-4,5,6,7,8,9,10,11,12,13,16,17-dodecahydro-3H-cyclopenta[a]phenanthren-7-yl acetate	CC(=O)O[C@@H]1C[C@@H]2[C@](C=CC(=O)C2(C)C)([C@@H]3[C@@]1(C4=CC(=O)[C@H]([C@@]4(CC3)C)C5=COC=C5)C)C	C28H34O5	3.399	-6.07337	450.575	12.5185	73.58	0	3	3	33	0	0	0	0	0	0	0	0	0	0	0	0	0	0	0	0	0	0	0	0	0	0	0	0	0	0	0	0
HD_MDS_ID_0036	AZD1080	nd	AZD-1080	nd	135564570	CHEMBL1969664	nd	7819	612487-72-6	2-hydroxy-3-(5-(morpholinomethyl)pyridin-2-yl)-1H-indole-5-carbonitrile	C1COCCN1CC2=CN=C(C=C2)C3=C(NC4=C3C=C(C=C4)C#N)O	C19H18N4O2	2.203	-3.27499	334.379	9.50167	85.17	2	5	4	25	0	0	0	0	0	0	0	0	0	0	0	0	0	0	0	0	0	0	0	0	0	0	0	0	0	0	0	0
HD_MDS_ID_0037	BEA-1687	nd	nd	nd	nd	nd	nd	nd	nd	2-cyclohexyl-9-(4-(trifluoromethyl)phenyl)-1,2,3,4,5,6-hexahydro-1,6-methanobenzo[c]azocine	FC(C(C=C1)=CC=C1C2=CC=C(C(CCC3)CC4N3C5CCCCC5)C4=C2)(F)F	C25H28F3N	7.72376	-7.02298	399.5	11.0355	3.24	0	1	3	29	0	0	0	0	0	0	0	0	0	0	0	0	0	0	0	0	0	0	0	0	0	0	0	0	0	0	0	0
HD_MDS_ID_0038	Beclomethasone	nd	nd	nd	20469	CHEMBL1586	DB00394	7059	4419-39-0	(8S,9R,10S,11S,13S,14S,16S,17R)-9-chloro-11,17-dihydroxy-17-(2-hydroxyacetyl)-10,13,16-trimethyl-6,7,8,9,10,11,12,13,14,15,16,17-dodecahydro-3H-cyclopenta[a]phenanthren-3-one	C[C@H]1C[C@H]2[C@@H]3CCC4=CC(C=C[C@]4(C)[C@@]3(Cl)[C@@H](O)C[C@]2(C)[C@@]1(O)C(CO)=O)=O	C22H29ClO5	2.59	-3.62072	408.922	10.5265	94.83	3	5	2	28	0	0	0	0	0	0	0	0	0	0	0	0	0	0	0	0	0	0	0	0	0	0	0	0	0	0	0	0
HD_MDS_ID_0039	Benzamil	nd	nd	nd	108107	CHEMBL212579	nd	4145	2898-76-2	3,5-diamino-N-(N'-benzylcarbamimidoyl)-6-chloropyrazine-2-carboxamide	C1=CC=C(C=C1)CN=C(N)NC(=O)C2=C(N=C(C(=N2)Cl)N)N	C13H14ClN7O	0.83053	-2.47467	319.756	8.22125	145.3	4	4	5	22	0	0	0	0	0	0	0	0	0	0	0	0	0	0	0	0	0	0	0	0	0	0	0	0	0	0	0	0
HD_MDS_ID_0040	Benztropine	nd	nd	nd	1201549	CHEMBL1201203	DB00245	7601	86-13-5	(1R,5S)-3-(benzhydryloxy)-8-methyl-8-azabicyclo[3.2.1]octane	CN1[C@@H]2CC[C@H]1CC(OC(C3=CC=CC=C3)C4=CC=CC=C4)C2	C21H25NO	5.209	-4.27163	307.437	9.47122	12.47	0	2	4	23	0	0	0	0	0	0	0	0	0	0	0	0	0	0	0	0	0	0	0	0	0	0	0	0	0	0	0	0
HD_MDS_ID_0041	Berberine	nd	nd	nd	2353	CHEMBL295124	DB04115	11353	2086-83-1	9,10-dimethoxy-5,6-dihydro-[1,3]dioxolo[4,5-g]isoquinolino[3,2-a]isoquinolin-7-ium	COC1=C(OC)C2=C[N+]3=C(C4=CC5=C(OCO5)C=C4CC3)C=C2C=C1	C20H18NO4+	4.04574	-4.50915	336.367	9.36479	40.8	0	4	2	25	0	0	0	0	0	0	0	0	0	0	0	0	0	0	0	0	0	0	0	0	0	0	0	0	0	0	0	0
HD_MDS_ID_0042	Betamethasone	nd	nd	nd	9782	CHEMBL632	DB00443	7061	378-44-9	(8S,9R,10S,11S,13S,14S,16S,17R)-9-fluoro-11,17-dihydroxy-17-(2-hydroxyacetyl)-10,13,16-trimethyl-6,7,8,9,10,11,12,13,14,15,16,17-dodecahydro-3H-cyclopenta[a]phenanthren-3-one	C[C@H]1C[C@H]2[C@@H]3CCC4=CC(C=C[C@]4(C)[C@@]3(F)[C@@H](O)C[C@]2(C)[C@@]1(O)C(CO)=O)=O	C22H29FO5	2.151	-3.17913	392.467	10.0953	94.83	3	5	2	28	0	0	0	0	0	0	0	0	0	0	0	0	0	0	0	0	0	0	0	0	0	0	0	0	0	0	0	0
HD_MDS_ID_0043	Bevantolol	nd	SOM-3355	nd	2372	CHEMBL314010	DB01295	nd	59170-23-9	1-((3,4-dimethoxyphenethyl)amino)-3-(m-tolyloxy)propan-2-ol	CC1=CC(OCC(O)CNCCC2=CC(OC)=C(OC)C=C2)=CC=C1	C20H27NO4	2.80774	-3.40371	345.439	9.97322	59.95	2	5	10	25	0	0	0	0	0	0	0	0	0	0	0	0	0	0	0	0	0	0	0	0	0	0	0	0	0	0	0	0
HD_MDS_ID_0044	Bazedoxifene	nd	nd	nd	154257	CHEMBL46740	DB06401	7355	198481-32-2	1-(4-(2-(azepan-1-yl)ethoxy)benzyl)-2-(4-hydroxyphenyl)-3-methyl-1H-indol-5-ol	CC1=C(N(C2=C1C=C(C=C2)O)CC3=CC=C(C=C3)OCCN4CCCCCC4)C5=CC=C(C=C5)O	C30H34N2O3	7.338	-6.07263	470.613	14.0277	57.86	2	4	7	35	0	0	0	0	0	0	0	0	0	0	0	0	0	0	0	0	0	0	0	0	0	0	0	0	0	0	0	0
HD_MDS_ID_0045	Bezafibrate	nd	nd	nd	39042	CHEMBL264374	DB01393	2668	41859-67-0	2-(4-(2-(4-chlorobenzamido)ethyl)phenoxy)-2-methylpropanoic acid	CC(C(O)=O)(OC1=CC=C(CCNC(C2=CC=C(Cl)C=C2)=O)C=C1)C	C19H20ClNO4	4.003	-4.79531	361.825	9.8019	75.63	3	4	8	25	0	0	0	0	0	0	0	0	0	0	0	0	0	0	0	0	0	0	0	0	0	0	0	0	0	0	0	0
HD_MDS_ID_0046	Biotin	nd	Vitamin B7	nd	171548	CHEMBL857	DB00121	4787	58-85-5	5-((3aS,4S,6aR)-2-oxohexahydro-1H-thieno[3,4-d]imidazol-4-yl)pentanoic acid	O=C(O)CCCC[C@H]1[C@@H](NC(N2)=O)[C@@H]2CS1	C10H16N2O3S	0.319	-1.37696	244.315	6.1724	78.43	4	3	5	16	0	0	0	0	0	0	0	0	0	0	0	0	0	0	0	0	0	0	0	0	0	0	0	0	0	0	1	0
HD_MDS_ID_0047	BJM-1679	nd	nd	nd	165413176	nd	nd	nd	nd	piperidin-4-yl(8-(3-(trifluoromethoxy)phenyl)-1,3,4,5-tetrahydro-2H-1,5-methanobenzo[c]azepin-2-yl)methanone	O=C(C1CCNCC1)N2C3CC(CC2)C4=CC=C(C5=CC(OC(F)(F)F)=CC=C5)C=C43	C24H25F3N2O2	5.33676	-5.72734	430.47	11.2348	41.57	1	3	5	31	0	0	0	0	0	0	0	0	0	0	0	0	0	0	0	0	0	0	0	0	0	0	0	0	0	0	0	0
HD_MDS_ID_0048	BN-82451	nd	nd	nd	9905090	nd	DB16950	nd	335242-75-6	4-(2-(aminomethyl)thiazol-4-yl)-2,6-di-tert-butylphenol	CC(C1=CC(C2=CSC(CN)=N2)=CC(C(C)(C)C)=C1O)(C)C	C18H26N2OS	4.49	-5.19674	318.485	9.42037	59.14	2	3	4	22	0	0	0	0	0	0	0	0	0	0	0	0	0	0	0	0	0	0	0	0	0	0	0	0	0	0	0	0
HD_MDS_ID_0049	Branaplam	nd	LMI070	HTT-C2	135565042	CHEMBL4290141	DB14918	nd	1562338-42-4	5-(1H-pyrazol-4-yl)-2-(6-((2,2,6,6-tetramethylpiperidin-4-yl)oxy)pyridazin-3-yl)phenol	CC1(C)CC(OC2=NN=C(C3=C(O)C=C(C4=CNN=C4)C=C3)C=C2)CC(C)(C)N1	C22H27N5O2	5.31	-5.00501	393.491	11.1698	95.95	4	6	4	29	0	0	0	0	0	0	0	0	0	0	0	0	0	0	0	0	0	0	0	0	0	0	0	0	0	0	0	0
HD_MDS_ID_0050	Budesonide	nd	nd	nd	5281004	CHEMBL1370	DB01222	7434	51333-22-3	(6aR,6bS,7S,8aS,8bS,11aR,12aS,12bS)-7-hydroxy-8b-(2-hydroxyacetyl)-6a,8a-dimethyl-10-propyl-1,2,6a,6b,7,8,8a,8b,11a,12,12a,12b-dodecahydro-4H-naphtho[2',1':4,5]indeno[1,2-d][1,3]dioxol-4-one	CCCC1O[C@@H]2C[C@H]3[C@@H]4CCC5=CC(C=C[C@]5(C)[C@H]4[C@@H](O)C[C@]3(C)[C@]2(C(CO)=O)O1)=O	C25H34O6	3.23	-4.71672	430.541	11.4217	93.06	2	6	4	31	0	0	0	0	0	0	0	0	0	0	0	0	0	0	0	0	0	0	0	0	0	0	0	0	0	0	0	0
HD_MDS_ID_0051	Bupropion	nd	nd	nd	444	CHEMBL894	DB01156	7135	34911-55-2	2-(tert-butylamino)-1-(3-chlorophenyl)propan-1-one	CC(NC(C)(C)C)C(C1=CC(Cl)=CC=C1)=O	C13H18ClNO	3.543	-3.49986	239.746	6.83232	29.1	1	2	4	16	0	0	0	0	0	0	0	0	0	0	0	0	0	0	0	0	0	0	0	0	0	0	0	0	0	0	0	0
HD_MDS_ID_0052	Camptothecin	nd	nd	nd	24360	CHEMBL65	DB04690	nd	7689-03-4	(S)-4-ethyl-4-hydroxy-1,12-dihydro-14H-pyrano[3',4':6,7]indolizino[1,2-b]quinoline-3,14(4H)-dione	CC[C@@]1(C2=C(COC1=O)C(=O)N3CC4=CC5=CC=CC=C5N=C4C3=C2)O	C20H16N2O4	2.304	-4.41754	348.358	9.38537	79.73	1	4	1	26	0	0	0	0	0	0	0	0	0	0	0	0	0	0	0	0	0	0	0	0	0	0	0	0	0	0	0	0
HD_MDS_ID_0053	Cannabidiol	CBD	nd	nd	644019	CHEMBL190461	DB09061	4150	13956-29-1	(1'R,2'R)-5'-methyl-4-pentyl-2'-(prop-1-en-2-yl)-1',2',3',4'-tetrahydro-[1,1'-biphenyl]-2,6-diol	CCCCCC1=CC(O)=C([C@@H]2C=C(C)CC[C@H]2C(C)=C)C(O)=C1	C21H30O2	5.093	-6.32448	314.469	9.6095	40.46	2	2	6	23	0	0	0	0	0	0	0	0	0	0	0	0	0	0	0	0	0	0	0	0	0	0	0	0	0	0	0	0
HD_MDS_ID_0054	Carbamazepine	nd	nd	nd	2554	CHEMBL108	DB00564	5339	298-46-4	5H-dibenzo[b,f]azepine-5-carboxamide	O=C(N)N1C2=CC=CC=C2C=CC3=CC=CC=C31	C15H12N2O	2.968	-3.85383	236.274	7.0657	46.33	1	1	1	18	0	0	0	0	0	0	0	0	0	0	0	0	0	0	0	0	0	0	0	0	0	0	0	0	0	0	0	0
HD_MDS_ID_0055	Carbenoxolone	nd	nd	nd	636403	CHEMBL499915	DB02329	4151	5697-56-3	(2S,4aS,6aS,6bR,8aR,10S,12aS,12bR,14bR)-10-((3-carboxypropanoyl)oxy)-2,4a,6a,6b,9,9,12a-heptamethyl-13-oxo-1,2,3,4,4a,5,6,6a,6b,7,8,8a,9,10,11,12,12a,12b,13,14b-icosahydropicene-2-carboxylic acid	C[C@]12CC[C@](C[C@H]1C3=CC(=O)[C@@H]4[C@]5(CC[C@@H](C([C@@H]5CC[C@]4([C@@]3(CC2)C)C)(C)C)OC(=O)CCC(=O)O)C)(C)C(=O)O	C34H50O7	5.737	-7.86792	570.767	15.4982	117.97	4	6	6	41	0	0	0	0	0	0	0	0	0	0	0	0	0	0	0	0	0	0	0	0	0	0	0	0	0	0	0	0
HD_MDS_ID_0056	CE12	nd	nd	nd	3103193	CHEMBL582957	nd	nd	292853-27-1	ethyl 4-(2,4-dichlorophenyl)-2,7,7-trimethyl-5-oxo-1,4,6,8-tetrahydroquinoline-3-carboxylate	O=C(C1=C(C)NC2=C(C(CC(C)(C)C2)=O)C1C3=CC=C(Cl)C=C3Cl)OCC	C21H23Cl2NO3	4.882	-6.05973	408.325	10.8214	55.4	1	2	4	27	0	0	1	0	0	0	0	0	0	0	0	0	0	0	0	0	0	0	0	0	0	0	0	0	0	0	0	0
HD_MDS_ID_0057	Celastrol	nd	nd	nd	122724	CHEMBL301982	nd	10386	34157-83-0	(2R,4aS,6aS,12bR,14aS,14bR)-10-hydroxy-2,4a,6a,9,12b,14a-hexamethyl-11-oxo-1,2,3,4,4a,5,6,6a,11,12b,13,14,14a,14b-tetradecahydropicene-2-carboxylic acid	CC1=C(O)C(C=C2C1=CC=C3[C@@]2(C)CC[C@]4(C)[C@]3(C)CC[C@]5(C)[C@H]4C[C@](C)(C(O)=O)CC5)=O	C29H38O4	6.106	-8.71298	450.619	12.7261	74.6	3	4	1	33	0	0	0	0	0	0	0	0	0	0	0	0	0	0	0	0	0	0	0	0	0	0	0	0	0	0	0	0
HD_MDS_ID_0058	CHDI-180	nd	nd	nd	118905497	CHEMBL4869964	nd	nd	1883792-80-0	6-(5-((5-methoxypyridin-2-yl)methoxy)benzo[d]oxazol-2-yl)-2-methylpyridazin-3(2H)-one	COC1=CC=C(COC2=CC(N=C(C3=NN(C)C(C=C3)=O)O4)=C4C=C2)N=C1	C19H16N4O4	2.138	-3.84299	364.361	9.84615	90.05	0	6	5	27	0	0	0	0	0	0	0	0	0	0	0	0	0	0	0	0	0	0	0	0	0	0	0	0	0	0	0	0
HD_MDS_ID_0059	CHDI-626	nd	nd	nd	126617699	CHEMBL5028740	nd	nd	nd	N-(6-methoxypyridin-3-yl)benzo[4,5]imidazo[1,2-a]pyrimidine-2-carboxamide	O=C(NC1=CN=C(OC)C=C1)C2=NC3=NC4=CC=CC=C4N3C=C2	C17H13N5O2	1.47	-4.27731	319.324	8.84514	81.4	1	4	4	24	0	0	0	0	0	0	0	0	0	0	0	0	0	0	0	0	0	0	0	0	0	0	0	0	0	0	0	0
HD_MDS_ID_0060	CHIR98014	nd	CHIR-98014	nd	53396311	CHEMBL3185148	nd	8016	252935-94-7	N2-(2-((4-(2,4-dichlorophenyl)-5-(1H-imidazol-1-yl)pyrimidin-2-yl)amino)ethyl)-5-nitropyridine-2,6-diamine	ClC1=CC(Cl)=C(C2=NC(NCCNC3=NC(N)=C([N+]([O-])=O)C=C3)=NC=C2N4C=CN=C4)C=C1	C20H17Cl2N9O2	2.95406	-6.33808	486.323	12.2705	152.39	3	4	8	33	0	0	0	0	0	0	0	0	0	0	0	0	0	0	0	0	0	0	0	0	0	0	0	0	0	0	0	0
HD_MDS_ID_0061	CHIR9902	nd	Laduviglusib	nd	9956119	CHEMBL412142	nd	8014	252917-06-9	6-((2-((4-(2,4-dichlorophenyl)-5-(5-methyl-1H-imidazol-2-yl)pyrimidin-2-yl)amino)ethyl)amino)nicotinonitrile	CC1=CN=C(C2=CN=C(NCCNC3=NC=C(C#N)C=C3)N=C2C4=C(Cl)C=C(Cl)C=C4)N1	C22H18Cl2N8	2.599	-7.14782	465.348	12.4736	115.2	4	6	8	32	0	0	0	0	0	0	0	0	0	0	0	0	0	0	0	0	0	0	0	0	0	0	0	0	0	0	0	0
HD_MDS_ID_0062	Chlorpromazine	nd	nd	nd	2726	CHEMBL71	DB00477	83	50-53-3	3-(2-chloro-10H-phenothiazin-10-yl)-N,N-dimethylpropan-1-amine	CN(CCCN1C2=CC=CC=C2SC3=C1C=C(Cl)C=C3)C	C17H19ClN2S	4.624	-4.57415	318.872	9.17747	6.48	0	1	4	21	0	0	0	0	0	0	0	0	0	0	0	0	0	0	0	0	0	0	0	0	0	0	0	0	0	0	0	0
HD_MDS_ID_0063	Chlorzoxazone	nd	nd	nd	2733	CHEMBL1371	DB00356	2322	95-25-0	5-chlorobenzo[d]oxazol-2(3H)-one	C1=CC2=C(C=C1Cl)NC(=O)O2	C7H4ClNO2	1.796	-2.89665	169.567	4.05042	38.33	1	1	0	11	0	0	0	0	0	0	0	0	0	0	0	0	0	0	0	0	0	0	0	0	0	0	0	0	0	0	0	0
HD_MDS_ID_0064	Chrysamine G	nd	nd	nd	160843	CHEMBL300172	nd	nd	6472-91-9	5,5'-([1,1'-biphenyl]-4,4'-diylbis(diazene-2,1-diyl))bis(2-hydroxybenzoic acid)	C1=CC(=CC=C1C2=CC=C(C=C2)N=NC3=CC(=C(C=C3)O)C(=O)O)N=NC4=CC(=C(C=C4)O)C(=O)O	C26H18N4O6	6.686	-6.81176	482.452	13.0239	164.5	6	10	7	36	0	0	0	0	0	0	0	0	0	0	0	0	0	0	0	0	0	0	0	0	0	0	0	0	0	0	0	0
HD_MDS_ID_0065	Chrysin	nd	nd	nd	5281607	CHEMBL117	DB15581	8789	480-40-0	5,7-dihydroxy-2-phenyl-4H-chromen-4-one	O=C(C1=C(O)C=C(O)C=C1O2)C=C2C3=CC=CC=C3	C15H10O4	2.842	-3.82459	254.241	6.8856	66.76	2	3	1	19	0	0	0	0	0	0	0	0	0	0	0	0	0	0	0	0	0	0	0	0	0	0	0	0	0	0	0	0
HD_MDS_ID_0066	Citalopram	nd	nd	nd	2771	CHEMBL549	DB00215	7547	59729-33-8	1-(3-(dimethylamino)propyl)-1-(4-fluorophenyl)-1,3-dihydroisobenzofuran-5-carbonitrile	CN(CCCC1(C2=CC=C(F)C=C2)C3=C(C=C(C#N)C=C3)CO1)C	C20H21FN2O	4.4	-4.33872	324.399	9.43817	36.26	0	3	6	24	0	1	0	0	0	0	0	0	0	0	0	0	0	0	0	0	0	0	0	0	0	0	0	0	0	0	0	0
HD_MDS_ID_0067	Clonazepam	nd	nd	nd	2802	CHEMBL452	DB01068	6963	1622-61-3	5-(2-chlorophenyl)-7-nitro-1,3-dihydro-2H-benzo[e][1,4]diazepin-2-one	O=C1CN=C(C2=CC=CC=C2Cl)C(C=C([N+]([O-])=O)C=C3)=C3N1	C15H10ClN3O3	2.845	-5.42791	315.716	8.1187	87.28	1	2	2	22	0	0	0	0	0	0	0	0	0	0	0	0	0	0	0	0	0	0	0	0	0	0	0	0	0	0	0	0
HD_MDS_ID_0068	Clozapine	nd	nd	nd	135398737	CHEMBL42	DB00363	38	5786-21-0	8-chloro-11-(4-methylpiperazin-1-yl)-5H-dibenzo[b,e][1,4]diazepine	CN1CCN(C2=NC3=C(NC4=CC=CC=C42)C=CC(Cl)=C3)CC1	C18H19ClN4	3.075	-4.09949	326.831	9.23315	30.87	1	2	1	23	0	0	0	0	0	0	0	0	0	0	0	0	0	0	0	0	0	0	0	0	0	0	0	0	0	0	0	0
HD_MDS_ID_0069	Compound 4c	nd	nd	nd	2869484	nd	nd	nd	nd	(3-hydroxy-3-(trifluoromethyl)-3,3a,4,5,6,7-hexahydro-2H-indazol-2-yl)(pyridin-4-yl)methanone	O=C(C1=CC=NC=C1)N2N=C3CCCCC3C2(C(F)(F)F)O	C14H14F3N3O2	2.19476	-2.49617	313.279	7.27508	65.79	1	4	3	22	0	0	0	0	0	0	0	0	0	0	0	0	0	0	0	0	0	0	0	0	0	0	0	0	0	0	0	0
HD_MDS_ID_0070	Compound 1	nd	nd	nd	145966984	CHEMBL4213125	nd	nd	nd	(S)-2-((2S,3R)-3-amino-2-hydroxy-4-phenylbutanamido)-4-methyl-N-(2-(2-(2-((4-(6-methylbenzo[d]thiazol-2-yl)phenyl)amino)ethoxy)ethoxy)ethyl)pentanamide	CC1=CC=C(N=C(C2=CC=C(NCCOCCOCCNC([C@H](CC(C)C)NC([C@@H](O)[C@H](N)CC3=CC=CC=C3)=O)=O)C=C2)S4)C4=C1	C36H47N5O5S	4.36774	-8.53406	661.868	18.9183	147.83	5	7	21	47	0	0	0	0	0	0	0	0	0	0	0	0	0	0	0	0	0	0	0	0	0	0	0	0	0	0	0	0
HD_MDS_ID_0071	Compound 1028/1038	nd	nd	nd	16742907	nd	nd	nd	nd	2-amino-1-(((4-(4-((cysteinyloxy)(4-(hydroxymethyl)phenyl)boraneyl)phenoxy)phenyl)(phenyl)boraneyl)oxy)-3-mercaptopropan-1-one	OCC1=CC=C(B(OC(C(N)CS)=O)C2=CC=C(OC3=CC=C(B(OC(C(N)CS)=O)C4=CC=CC=C4)C=C3)C=C2)C=C1	C31H32B2N2O6S2	4.834	-8.56059	614.359	18.0659	211.7	3	5	15	43	0	0	0	0	0	0	0	0	0	0	0	0	0	0	0	0	0	0	0	0	0	0	0	0	0	0	0	0
HD_MDS_ID_0072	Compound 1037	nd	nd	nd	16742752	nd	nd	nd	nd	4-amino-5-(((4-(4-((glutaminyloxy)(4-(hydroxymethyl)phenyl)boraneyl)phenoxy)phenyl)(phenyl)boraneyl)oxy)-5-oxopentanamide	OCC1=CC=C(B(OC(C(N)CCC(N)=O)=O)C2=CC=C(OC3=CC=C(B(OC(C(N)CCC(N)=O)=O)C4=CC=CC=C4)C=C3)C=C2)C=C1	C35H38B2N4O8	2.534	-7.30817	664.331	19.2045	220.28	5	7	19	49	0	0	0	0	0	0	0	0	0	0	0	0	0	0	0	0	0	0	0	0	0	0	0	0	0	0	0	0
HD_MDS_ID_0073	Compound 1040	nd	nd	nd	16742906	nd	nd	nd	nd	N1,N1'-((((oxybis(4,1-phenylene))bis(phenylboranediyl))bis(oxy))bis(ethane-2,1-diyl))bis(ethane-1,2-diamine)	NCCNCCOB(C1=CC=C(OC2=CC=C(B(OCCNCCN)C3=CC=CC=C3)C=C2)C=C1)C4=CC=CC=C4	C32H40B2N4O3	3.728	-5.81547	550.319	17.3913	103.79	4	6	18	41	0	0	0	0	0	0	0	0	0	0	0	0	0	0	0	0	0	0	0	0	0	0	0	0	0	0	0	0
HD_MDS_ID_0074	Compound 1106	nd	nd	nd	58414087	nd	nd	nd	nd	2-(((4-(4-(((2-aminoethyl)thio)(m-tolyl)boraneyl)phenoxy)phenyl)(methyl)boraneyl)thio)ethan-1-amine	CB(SCCN)C(C=C1)=CC=C1OC(C=C2)=CC=C2B(SCCN)C3=CC=CC(C)=C3	C24H30B2N2OS2	4.811	-6.63013	448.271	14.3429	61.27	2	2	11	31	0	0	0	0	0	0	0	0	0	0	0	0	0	0	0	0	0	0	0	0	0	0	0	0	0	0	0	0
HD_MDS_ID_0075	Compound 15	nd	nd	nd	nd	nd	nd	nd	nd	3-amino-9-bromo-2-(4-methoxybenzoyl)-4-phenyl-5H-chromeno[4,3-b]pyridin-5-one	O=C1OC2=CC=C(Br)C=C2C3=C1C(C4=CC=CC=C4)=C(N)C(C(C5=CC=C(OC)C=C5)=O)=N3	C26H17BrN2O4	5.767	-8.91598	501.336	12.8182	91.51	1	4	4	33	0	0	0	0	0	0	0	0	0	0	0	0	0	0	0	0	0	0	0	0	0	0	0	0	0	0	0	0
HD_MDS_ID_0076	Compound 18	nd	nd	nd	1068724	CHEMBL468756	nd	nd	nd	N1-(4-(2,7-dimethylimidazo[1,2-a]pyridin-3-yl)thiazol-2-yl)-N4,N4-dimethylbenzene-1,4-diamine	CN(C)C1=CC=C(NC2=NC(C3=C(C)N=C4N3C=CC(C)=C4)=CS2)C=C1	C20H21N5S	3.40953	-4.64259	363.489	10.6248	45.98	1	2	4	26	0	0	0	0	0	0	0	0	0	0	0	0	0	0	0	0	0	0	0	0	0	0	0	0	0	0	0	0
HD_MDS_ID_0077	Compound 19	nd	nd	nd	1117217	CHEMBL512603	nd	nd	nd	N1,N1-dimethyl-N4-(4-(2-methylimidazo[1,2-a]pyrimidin-3-yl)thiazol-2-yl)benzene-1,4-diamine	CN(C)C1=CC=C(NC2=NC(C3=C(C)N=C4N3C=CC=N4)=CS2)C=C1	C18H18N6S	2.72653	-4.75957	350.45	9.99273	58.34	1	3	4	25	0	0	0	0	0	0	0	0	0	0	0	0	0	0	0	0	0	0	0	0	0	0	0	0	0	0	0	0
HD_MDS_ID_0078	Compound 1b	nd	nd	nd	nd	nd	nd	nd	nd	3-(3,4-dichlorophenyl)-2-(2,3,4-trimethoxyphenyl)hexahydro-1H-pyrrolo[1,2-c]imidazol-1-one	O=C1N(C2=CC=C(OC)C(OC)=C2OC)C(C3=CC(Cl)=C(Cl)C=C3)N4C1CCC4	C21H22Cl2N2O4	4.01648	-5.34844	437.323	11.2727	51.24	0	5	5	29	0	0	0	0	0	0	0	0	0	0	0	0	0	0	0	0	0	0	0	0	0	0	0	0	0	0	0	0
HD_MDS_ID_0079	Compound 1g	nd	nd	nd	nd	nd	nd	nd	nd	2-(benzo[d][1,3]dioxol-4-yl)-3-(3,4-dichlorophenyl)hexahydro-1H-pyrrolo[1,2-c]imidazol-1-one	O=C1N(C2=CC=CC3=C2OCO3)C(C4=CC(Cl)=C(Cl)C=C4)N5C1CCC5	C19H16Cl2N2O3	4.317	-5.1524	391.254	9.93063	42.01	0	4	2	26	0	0	0	0	0	0	0	0	0	0	0	0	0	0	0	0	0	0	0	0	0	0	0	0	0	0	0	0
HD_MDS_ID_0080	Compound 1h	nd	nd	nd	nd	nd	nd	nd	nd	2-(benzo[d][1,3]dioxol-5-yl)-3-(3,4-dichlorophenyl)hexahydro-1H-pyrrolo[1,2-c]imidazol-1-one	O=C1N(C2=CC=C(OCO3)C3=C2)C(C4=CC(Cl)=C(Cl)C=C4)N5C1CCC5	C19H16Cl2N2O3	4.356	-5.1524	391.254	9.92689	42.01	0	4	2	26	0	0	0	0	0	0	0	0	0	0	0	0	0	0	0	0	0	0	0	0	0	0	0	0	0	0	0	0
HD_MDS_ID_0081	Compound 2	nd	nd	nd	145978188	CHEMBL4208207	nd	nd	nd	(S)-2-((2S,3R)-3-amino-2-hydroxy-4-phenylbutanamido)-N-(2-(2-(2-((2-((E)-(4-(dimethylamino)phenyl)diazenyl)benzo[d]thiazol-6-yl)oxy)ethoxy)ethoxy)ethyl)-4-methylpentanamide	O=C([C@H](CC(C)C)NC([C@@H](O)[C@H](N)CC1=CC=CC=C1)=O)NCCOCCOCCOC2=CC(SC(/N=N/C3=CC=C(N(C)C)C=C3)=N4)=C4C=C2	C37H49N7O6S	4.42448	-8.05035	719.908	20.1177	172.99	4	10	23	51	0	0	0	0	0	0	0	0	0	0	0	0	0	0	0	0	0	0	0	0	0	0	0	0	0	0	0	0
HD_MDS_ID_0082	Compound 2	nd	nd	nd	146170712	nd	nd	nd	nd	(R)-N-(3,4-dichlorobenzyl)-4-methyl-2-(5-methylene-1,1-dioxido-4,5-dihydrobenzo[f][1,2]thiazepin-2(3H)-yl)pentanamide	C=C(CCN1[C@H](CC(C)C)C(NCC2=CC(Cl)=C(Cl)C=C2)=O)C3=CC=CC=C3S1(=O)=O	C23H26Cl2N2O3S	5.148	-7.0905	481.444	12.7728	66.48	1	3	7	31	0	0	0	0	0	0	0	0	0	0	0	0	0	0	0	0	0	0	0	0	0	0	0	0	0	0	0	0
HD_MDS_ID_0083	Compound 2	nd	nd	nd	77461035	CHEMBL3617852	nd	nd	nd	N-(4-((4-methoxyphenyl)sulfonamido)naphthalen-1-yl)-N-((4-methoxyphenyl)sulfonyl)glycine	COC(C=C1)=CC=C1S(NC2=CC=C(N(S(C3=CC=C(OC)C=C3)(=O)=O)CC(O)=O)C4=C2C=CC=C4)(=O)=O	C26H24N2O8S2	3.69	-6.75862	556.616	14.3506	139.31	3	8	10	38	0	0	0	0	0	0	0	0	0	0	0	0	0	0	0	0	0	0	0	0	0	0	0	0	0	0	0	0
HD_MDS_ID_0084	Compound 2	nd	nd	nd	2877432	CHEMBL526691	nd	nd	nd	4-(2,7-dimethylimidazo[1,2-a]pyridin-3-yl)-N-(4-methoxyphenyl)thiazol-2-amine	COC1=CC=C(NC2=NC(C3=C(C)N=C4N3C=CC(C)=C4)=CS2)C=C1	C19H18N4OS	3.45053	-4.76556	350.446	10.1139	51.97	1	3	4	25	0	0	0	0	0	0	0	0	0	0	0	0	0	0	0	0	0	0	0	0	0	0	0	0	0	0	0	0
HD_MDS_ID_0085	Compound 2118	nd	nd	nd	16743757	nd	nd	nd	nd	2,2'-((((oxybis(4,1-phenylene))bis(phenylboranediyl))bis(oxy))bis(methylene))dipyrrolidine	C1(B(OCC2CCCN2)C3=CC=C(OC4=CC=C(B(OCC5CCCN5)C6=CC=CC=C6)C=C4)C=C3)=CC=CC=C1	C34H38B2N2O3	6.866	-7.53751	544.311	17.2795	51.75	2	4	12	41	0	0	0	0	0	0	0	0	0	0	0	0	0	0	0	0	0	0	0	0	0	0	0	0	0	0	0	0
HD_MDS_ID_0086	Compound 2121	nd	nd	nd	nd	nd	nd	nd	nd	2,2'-(((oxybis(4,1-phenylene))bis(naphthalen-1-ylboranediyl))bis(oxy))bis(ethan-1-amine)	NCCOB(C1=CC=C(OC2=CC=C(B(OCCN)C3=C(C=CC=C4)C4=CC=C3)C=C2)C=C1)C5=C6C(C=CC=C6)=CC=C5	C36H34B2N2O3	6.95	-10.0373	564.301	18.1057	79.73	2	4	12	43	0	0	0	0	0	0	0	0	0	0	0	0	0	0	0	0	0	0	0	0	0	0	0	0	0	0	0	0
HD_MDS_ID_0087	Compound 2122	nd	nd	nd	nd	nd	nd	nd	nd	2,2'-(((oxybis(4,1-phenylene))bis(naphthalen-1-ylboranediyl))bis(oxy))bis(N,N-dimethylethan-1-amine)	CN(C)CCOB(C1=CC=C(OC2=CC=C(B(OCCN(C)C)C3=C(C=CC=C4)C4=CC=C3)C=C2)C=C1)C5=C6C(C=CC=C6)=CC=C5	C40H42B2N2O3	8.536	-10.4504	620.409	19.9637	34.17	0	4	14	47	0	0	0	0	0	0	0	0	0	0	0	0	0	0	0	0	0	0	0	0	0	0	0	0	0	0	0	0
HD_MDS_ID_0088	Compound 2126	nd	nd	nd	16744421	nd	nd	nd	nd	2,2'-(((oxybis(4,1-phenylene))bis(p-tolylboranediyl))bis(oxy))bis(ethan-1-amine)	CC1=CC=C(B(OCCN)C2=CC=C(OC3=CC=C(B(OCCN)C4=CC=C(C)C=C4)C=C3)C=C2)C=C1	C30H34B2N2O3	5.106	-7.22943	492.235	15.7714	79.73	2	4	12	37	0	0	0	0	0	0	0	0	0	0	0	0	0	0	0	0	0	0	0	0	0	0	0	0	0	0	0	0
HD_MDS_ID_0089	Compound 2130	nd	nd	nd	nd	nd	nd	nd	nd	1,1'-(((oxybis(4,1-phenylene))bis(p-tolylboranediyl))bis(oxy))bis(2,6-diaminohexan-1-one)	CC1=CC=C(B(OC(C(CCCCN)N)=O)C2=CC=C(OC3=CC=C(B(OC(C(CCCCN)N)=O)C4=CC=C(C)C=C4)C=C3)C=C2)C=C1	C38H48B2N4O5	5.87	-8.35383	662.447	20.2668	165.91	4	6	20	49	0	0	0	0	0	0	0	0	0	0	0	0	0	0	0	0	0	0	0	0	0	0	0	0	0	0	0	0
HD_MDS_ID_0090	Compound 2-8B6	nd	nd	nd	1356094	nd	nd	nd	nd	3-(N-(4-bromophenyl)sulfamoyl)-N-phenylbenzamide	O=S(C1=CC=CC(C(NC2=CC=CC=C2)=O)=C1)(NC3=CC=C(Br)C=C3)=O	C19H15BrN2O3S	4.443	-6.1071	431.31	10.6556	75.27	2	3	6	26	0	0	0	0	0	0	0	0	0	0	0	0	0	0	0	0	0	0	0	0	0	0	0	0	0	0	0	0
HD_MDS_ID_0091	Compound 3	nd	nd	nd	nd	nd	nd	nd	nd	3-amino-2-(4-methoxybenzoyl)-4-phenyl-5H-chromeno[4,3-b]pyridin-5-one	O=C1OC2=CC=CC=C2C3=C1C(C4=CC=CC=C4)=C(N)C(C(C5=CC=C(OC)C=C5)=O)=N3	C26H18N2O4	4.932	-7.82559	422.44	12.0667	91.51	1	4	4	32	0	0	0	0	0	0	0	0	0	0	0	0	0	0	0	0	0	0	0	0	0	0	0	0	0	0	0	0
HD_MDS_ID_0092	Compound 31	nd	nd	nd	73437616	CHEMBL3235353	nd	nd	nd	8-cyclopentyl-6-(3,6,6-trimethyl-4-oxo-4,5,6,7-tetrahydro-1H-indol-1-yl)-3,4-dihydroisoquinolin-1(2H)-one	CC1(C)CC(C2=C(N(C3=CC(CCNC4=O)=C4C(C5CCCC5)=C3)C=C2C)C1)=O	C25H30N2O2	4.871	-6.22503	390.527	11.4456	51.1	1	2	2	29	0	0	0	0	0	0	0	0	0	0	0	0	0	0	0	0	0	0	0	0	0	0	0	0	0	0	0	0
HD_MDS_ID_0093	Compound 35	nd	nd	nd	44816206	nd	nd	nd	nd	3-(4-((S)-1-cyclohexyl-1-((phenylmethyl)sulfonamido)ethyl)-1H-1,2,3-triazol-1-yl)-4-oxo-5-(2,3,5,6-tetrafluorophenoxy)pentanoic acid	FC1=C(F)C=C(F)C(F)=C1OCC(C(CC(O)=O)N2N=NC([C@](C)(C3CCCCC3)NS(CC4=CC=CC=C4)(=O)=O)=C2)=O	C28H30F4N4O6S	4.359	-6.67336	626.628	15.1915	140.48	3	8	13	43	0	0	0	0	0	0	0	0	0	0	0	0	0	0	0	0	0	0	0	0	0	0	0	0	0	0	0	0
HD_MDS_ID_0094	Compound 3-5	nd	nd	nd	4518730	nd	nd	nd	111199-34-9	2-phenylthiazolo[4,5-c]quinoline	C1(C(SC(C2=CC=CC=C2)=N3)=C3C=N4)=C4C=CC=C1	C16H10N2S	4.55453	-5.34419	262.336	7.98325	25.78	0	2	1	19	0	0	0	0	0	0	0	0	0	0	0	0	0	0	0	0	0	0	0	0	0	0	0	0	0	0	0	0
HD_MDS_ID_0095	Compound 36	nd	nd	nd	44816205	nd	nd	nd	nd	3-(4-((S)-1-(4-carboxybutanamido)-1-cyclohexylethyl)-1H-1,2,3-triazol-1-yl)-4-oxo-5-(2,3,5,6-tetrafluorophenoxy)pentanoic acid	FC1=C(F)C=C(F)C(F)=C1OCC(C(CC(O)=O)N2N=NC([C@](C)(C3CCCCC3)NC(CCCC(O)=O)=O)=C2)=O	C26H30F4N4O7	2.764	-5.23102	586.539	13.9149	160.71	5	9	15	41	0	0	0	0	0	0	0	0	0	0	0	0	0	0	0	0	0	0	0	0	0	0	0	0	0	0	0	0
HD_MDS_ID_0096	Compound 37	nd	nd	nd	45101434	nd	nd	nd	nd	3-(4-((S)-1-cyclohexyl-1-(2-phenylacetamido)ethyl)-1H-1,2,3-triazol-1-yl)-4-oxo-5-(2,3,5,6-tetrafluorophenoxy)pentanoic acid	FC1=C(F)C=C(F)C(F)=C1OCC(C(CC(O)=O)N2N=NC([C@](C)(C3CCCCC3)NC(CC4=CC=CC=C4)=O)=C2)=O	C29H30F4N4O5	4.517	-7.09894	590.574	14.7859	123.41	3	7	13	42	0	0	0	0	0	0	0	0	0	0	0	0	0	0	0	0	0	0	0	0	0	0	0	0	0	0	0	0
HD_MDS_ID_0097	Compound 4121	nd	nd	nd	58414164	nd	nd	nd	nd	2-((bis(3-chloro-4-methylphenyl)boraneyl)oxy)aniline	CC1=CC=C(B(OC2=CC=CC=C2N)C3=CC=C(C)C(Cl)=C3)C=C1Cl	C20H18BCl2NO	6.149	-6.463	370.087	10.8958	35.25	1	1	4	25	0	0	0	0	0	0	0	0	0	0	0	0	0	0	0	0	0	0	0	0	0	0	0	0	0	0	0	0
HD_MDS_ID_0098	Compound 43	nd	F11 Derivative 43	nd	156588927	CHEMBL4782344	nd	nd	nd	(E)-5-phenyl-1-(thiophen-2-yl)pent-2-en-1-one	O=C(C1=CC=CS1)/C=C/CCC2=CC=CC=C2	C15H14OS	3.771	-4.34047	242.342	7.4902	17.07	0	1	5	17	0	0	0	0	0	0	0	0	0	0	0	0	0	0	0	0	0	0	0	0	0	0	0	0	0	0	0	0
HD_MDS_ID_0099	Compound 431	nd	nd	nd	67394454	nd	nd	nd	nd	(oxybis(4,1-phenylene))bis((3-chloro-4-methylphenyl)(hydroxy)borane)	OB(C1=CC=C(OC2=CC=C(B(O)C3=CC=C(C)C(Cl)=C3)C=C2)C=C1)C4=CC=C(C)C(Cl)=C4	C26H22B2Cl2O3	7.306	-7.99803	474.987	14.1667	49.69	2	2	6	33	0	0	0	0	0	0	0	0	0	0	0	0	0	0	0	0	0	0	0	0	0	0	0	0	0	0	0	0
HD_MDS_ID_0100	Compound 433/7118	nd	nd	nd	16744422	CHEMBL601014	nd	nd	nd	2,2'-(((oxybis(4,1-phenylene))bis((3-chloro-4-methylphenyl)boranediyl))bis(oxy))bis(ethan-1-amine)	CC1=CC=C(B(OCCN)C2=CC=C(OC3=CC=C(B(OCCN)C4=CC=C(C)C(Cl)=C4)C=C3)C=C2)C=C1Cl	C30H32B2Cl2N2O3	6.36	-8.07111	561.125	16.7798	79.73	2	4	12	39	0	0	0	0	0	0	0	0	0	0	0	0	0	0	0	0	0	0	0	0	0	0	0	0	0	0	0	0
HD_MDS_ID_0101	Compound 4-7	nd	nd	nd	60043843	nd	nd	nd	nd	2-(hydroxymethyl)-6-(piperidin-1-yl)-1H-benzo[de]isoquinoline-1,3(2H)-dione	O=C(C(C=C1)=C2C(C=CC=C23)=C1N4CCCCC4)N(CO)C3=O	C18H18N2O3	2.594	-3.99713	310.353	8.65796	60.85	1	3	2	23	0	0	0	0	0	0	0	0	0	0	0	0	0	0	0	0	0	0	0	0	0	1	1	0	0	0	0	0
HD_MDS_ID_0102	Compound 4b	nd	nd	nd	4249223	nd	nd	nd	nd	(4-bromo-1-methyl-1H-pyrazol-3-yl)(3-hydroxy-3-(trifluoromethyl)-3,3a,4,5,6,7-hexahydro-2H-indazol-2-yl)methanone	O=C(C1=NN(C)C=C1Br)N2N=C3CCCCC3C2(C(F)(F)F)O	C13H14BrF3N4O2	2.15976	-3.32767	395.179	7.8907	70.72	1	4	3	23	0	0	0	0	0	0	0	0	0	0	0	0	0	0	0	0	0	0	0	0	0	0	0	0	0	0	0	0
HD_MDS_ID_0103	Compound 621/7125	nd	nd	nd	254532	CHEMBL415532	nd	nd	13922-41-3	naphthalen-1-ylboronic acid	OB(O)C1=CC=CC2=CC=CC=C21	C10H9BO2	2.141	-2.86874	171.991	5.45712	40.46	2	2	1	13	0	0	0	0	0	0	0	0	0	0	0	0	0	0	0	0	0	0	0	0	0	0	0	0	0	0	0	0
HD_MDS_ID_0104	Compound 695	nd	nd	nd	9836830	nd	nd	nd	nd	2-((bis(4-chloro-3-methylphenyl)boraneyl)oxy)ethan-1-amine	ClC1=CC=C(B(OCCN)C2=CC=C(Cl)C(C)=C2)C=C1C	C16H18BCl2NO	4.253	-4.7314	322.043	9.35897	35.25	1	2	5	21	0	0	0	0	0	0	0	0	0	0	0	0	0	0	0	0	0	0	0	0	0	0	0	0	0	0	0	0
HD_MDS_ID_0105	Compound 7	nd	nd	nd	145974253	CHEMBL4217540	nd	nd	nd	(S)-1-((S)-2-cyclohexyl-2-((S)-2-(methylamino)propanamido)acetyl)-N-((S)-1-((2-(2-(2-((2-((E)-(4-(dimethylamino)phenyl)diazenyl)benzo[d]thiazol-6-yl)oxy)ethoxy)ethoxy)ethyl)amino)-1-oxo-3,3-diphenylpropan-2-yl)pyrrolidine-2-carboxamide	O=C([C@H](C(C1=CC=CC=C1)C2=CC=CC=C2)NC([C@@H]3CCCN3C([C@@H](NC([C@@H](NC)C)=O)C4CCCCC4)=O)=O)NCCOCCOCCOC5=CC(SC(/N=N/C6=CC=C(N(C)C)C=C6)=N7)=C7C=C5	C53H67N9O7S	7.12348	-11.7046	974.241	27.5726	188.18	4	11	28	70	0	0	0	0	0	0	0	0	0	0	0	0	0	0	0	0	0	0	0	0	0	0	0	0	0	0	0	0
HD_MDS_ID_0106	Compound 7001	nd	nd	nd	23668466	nd	nd	nd	14485-20-2	lithium tetraphenylborate	C1([B-](C2=CC=CC=C2)(C3=CC=CC=C3)C4=CC=CC=C4)=CC=CC=C1.[Li+]	C24H20BLi	6.462	-6.5133	326.176	17.1586	0	0	0	4	26	0	0	0	0	0	0	0	0	0	0	0	0	0	0	0	0	0	0	0	0	0	0	0	0	0	0	0	0
HD_MDS_ID_0107	Compound 7111	nd	nd	nd	nd	nd	nd	nd	nd	4-amino-5-(((4-(4-(hydroxy(phenyl)boraneyl)phenoxy)phenyl)(phenyl)boraneyl)oxy)-5-oxopentanamide	OB(C1=CC=C(OC2=CC=C(B(OC(C(N)CCC(N)=O)=O)C3=CC=CC=C3)C=C2)C=C1)C4=CC=CC=C4	C29H28B2N2O5	4.256	-6.87283	506.174	15.4601	124.87	3	4	12	38	0	0	0	0	0	0	0	0	0	0	0	0	0	0	0	0	0	0	0	0	0	0	0	0	0	0	0	0
HD_MDS_ID_0108	Compound 7112	nd	nd	nd	nd	nd	nd	nd	nd	(4-((2-(dimethylamino)ethoxy)(4-(4-((2-(dimethylamino)ethoxy)(4-((methoxymethoxy)methyl)phenyl)boraneyl)phenoxy)phenyl)boraneyl)phenyl)methanol	CN(C)CCOB(C1=CC=C(OC2=CC=C(B(OCCN(C)C)C3=CC=C(CO)C=C3)C=C2)C=C1)C4=CC=C(COCOC)C=C4	C36H46B2N2O6	5.692	-6.43001	624.394	19.1385	72.86	1	7	19	46	0	0	0	0	0	0	0	0	0	0	0	0	0	0	0	0	0	0	0	0	0	0	0	0	0	0	0	0
HD_MDS_ID_0109	Compound 7116	nd	nd	nd	16743057	CHEMBL600815	nd	nd	nd	2,2'-(((oxybis(4,1-phenylene))bis(phenylboranediyl))bis(oxy))bis(ethan-1-amine)	NCCOB(C1=CC=C(OC2=CC=C(B(OCCN)C3=CC=CC=C3)C=C2)C=C1)C4=CC=CC=C4	C28H30B2N2O3	4.51	-6.28159	464.181	14.8806	79.73	2	4	12	35	0	0	0	0	0	0	0	0	0	0	0	0	0	0	0	0	0	0	0	0	0	0	0	0	0	0	0	0
HD_MDS_ID_0110	Compound 7121	nd	nd	nd	16743056	nd	nd	nd	nd	(oxybis(4,1-phenylene))bis(hydroxy(phenyl)borane)	OB(C1=CC=C(OC2=CC=C(B(O)C3=CC=CC=C3)C=C2)C=C1)C4=CC=CC=C4	C24H20B2O3	5.456	-6.20851	378.043	12.2796	49.69	2	2	6	29	0	0	0	0	0	0	0	0	0	0	0	0	0	0	0	0	0	0	0	0	0	0	0	0	0	0	0	0
HD_MDS_ID_0111	Compound 7122/1024	nd	nd	nd	16745237	nd	nd	nd	nd	5,5'-(((oxybis(4,1-phenylene))bis(phenylboranediyl))bis(oxy))bis(4-amino-5-oxopentanamide)	O=C(C(N)CCC(N)=O)OB(C1=CC=C(OC2=CC=C(B(OC(C(N)CCC(N)=O)=O)C3=CC=CC=C3)C=C2)C=C1)C4=CC=CC=C4	C34H36B2N4O7	3.056	-7.53715	634.305	18.5878	200.05	4	6	18	47	0	0	0	0	0	0	0	0	0	0	0	0	0	0	0	0	0	0	0	0	0	0	0	0	0	0	0	0
HD_MDS_ID_0112	Compound 7131	nd	nd	nd	16745239	nd	nd	nd	nd	4,4'-(((oxybis(4,1-phenylene))bis(phenylboranediyl))bis(oxy))bis(3-amino-4-oxobutanamide)	O=C(C(CC(N)=O)N)OB(C1=CC=C(OC2=CC=C(B(OC(C(CC(N)=O)N)=O)C3=CC=CC=C3)C=C2)C=C1)C4=CC=CC=C4	C32H32B2N4O7	2.172	-7.13361	606.251	17.6384	200.05	4	6	16	45	0	0	0	0	0	0	0	0	0	0	0	0	0	0	0	0	0	0	0	0	0	0	0	0	0	0	0	0
HD_MDS_ID_0113	Compound 7132	nd	nd	nd	58414031	nd	nd	nd	nd	3-amino-4-(((4-(4-(hydroxy(phenyl)boraneyl)phenoxy)phenyl)(phenyl)boraneyl)oxy)-4-oxobutanamide	OB(C1=CC=C(OC2=CC=C(B(OC(C(CC(N)=O)N)=O)C3=CC=CC=C3)C=C2)C=C1)C4=CC=CC=C4	C28H26B2N2O5	3.814	-6.67106	492.147	14.9863	124.87	3	4	11	37	0	0	0	0	0	0	0	0	0	0	0	0	0	0	0	0	0	0	0	0	0	0	0	0	0	0	0	0
HD_MDS_ID_0114	Compound 8117	nd	nd	nd	nd	nd	nd	nd	nd	benzyl(hydroxy)(naphthalen-1-yl)borane	OB(CC1=CC=CC=C1)C2=CC=CC3=CC=CC=C32	C17H15BO	4.23	-4.72726	246.117	8.26652	20.23	1	1	3	19	0	0	0	0	0	0	0	0	0	0	0	0	0	0	0	0	0	0	0	0	0	0	0	0	0	0	0	0
HD_MDS_ID_0115	Compound 8119	nd	nd	nd	nd	nd	nd	nd	nd	2-((benzyl(naphthalen-1-yl)boraneyl)oxy)ethan-1-amine	NCCOB(CC1=CC=CC=C1)C2=CC=CC3=CC=CC=C32	C19H20BNO	3.757	-4.7638	289.186	9.56618	35.25	1	2	6	22	0	0	0	0	0	0	0	0	0	0	0	0	0	0	0	0	0	0	0	0	0	0	0	0	0	0	0	0
HD_MDS_ID_0116	Compound 8132	nd	nd	nd	nd	nd	nd	nd	nd	(Z)-1-(2-((benzyl(phenyl)boraneyl)thio)ethyl)-2,3-dicyclohexylguanidine	C1(B(CC2=CC=CC=C2)SCCN/C(NC3CCCCC3)=N/C4CCCCC4)=CC=CC=C1	C28H40BN3S	7.835	-7.09464	461.526	14.6686	36.42	2	1	11	33	0	0	0	0	0	0	0	0	0	0	0	0	0	0	0	0	0	0	0	0	0	0	0	0	0	0	0	0
HD_MDS_ID_0117	Compound 8136	nd	nd	nd	nd	nd	nd	nd	nd	2-((benzyl(phenyl)boraneyl)thio)ethan-1-amine	NCCSB(CC1=CC=CC=C1)C2=CC=CC=C2	C15H18BNS	3.347	-3.73516	255.193	8.46619	26.02	1	1	6	18	0	0	0	0	0	0	0	0	0	0	0	0	0	0	0	0	0	0	0	0	0	0	0	0	0	0	0	0
HD_MDS_ID_0118	Compound 8138	nd	nd	nd	nd	nd	nd	nd	nd	(Z)-1,2-dicyclohexyl-3-(2-((phenethyl(phenyl)boraneyl)thio)ethyl)guanidine	C1(B(CCC2=CC=CC=C2)SCCN/C(NC3CCCCC3)=N/C4CCCCC4)=CC=CC=C1	C29H42BN3S	7.923	-7.15611	475.553	15.1334	36.42	2	1	12	34	0	0	0	0	0	0	0	0	0	0	0	0	0	0	0	0	0	0	0	0	0	0	0	0	0	0	0	0
HD_MDS_ID_0119	Compound 8139	nd	nd	nd	nd	nd	nd	nd	nd	N,N'-dicyclohexyl-1-((phenethyl(phenyl)boraneyl)oxy)methanediamine	C1(B(CCC2=CC=CC=C2)OC(NC3CCCCC3)NC4CCCCC4)=CC=CC=C1	C27H39BN2O	7.114	-5.16868	418.433	13.4137	33.29	2	3	10	31	0	0	0	0	0	0	0	0	0	0	0	0	0	0	0	0	0	0	0	0	0	0	0	0	0	0	0	0
HD_MDS_ID_0120	Compound 855	nd	nd	nd	15607064	nd	nd	nd	nd	3-amino-4-((diphenylboraneyl)oxy)-4-oxobutanamide	O=C(C(CC(N)=O)N)OB(C1=CC=CC=C1)C2=CC=CC=C2	C16H17BN2O3	1.234	-3.36789	296.134	8.87922	95.41	2	3	7	22	0	0	0	0	0	0	0	0	0	0	0	0	0	0	0	0	0	0	0	0	0	0	0	0	0	0	0	0
HD_MDS_ID_0121	Compound 8b	nd	nd	nd	73354113	CHEMBL2440133	nd	nd	nd	3R,3aS)-2-(1-methylimidazol-4-yl)sulfonyl-3-(trifluoromethyl)-4,5,6,7-tetrahydro-3aH-indazol-3-ol	CN1C=C(N=C1)S(=O)(=O)N2[C@@]([C@H]3CCCCC3=N2)(C(F)(F)F)O	C12H15F3N4O3S	1.20676	-2.25565	352.337	7.54687	87.79	1	5	3	23	0	0	0	0	0	0	0	0	0	0	0	0	0	0	0	0	0	0	0	0	0	0	0	0	0	0	0	0
HD_MDS_ID_0122	Compound A28	nd	nd	nd	674910	nd	nd	nd	6080-41-7	N-(4-(phenylamino)phenyl)-2-(m-tolyloxy)acetamide	O=C(COC1=CC=CC(C)=C1)NC(C=C2)=CC=C2NC3=CC=CC=C3	C21H20N2O2	4.36	-5.52593	332.403	10.0367	50.36	2	2	7	25	0	0	0	0	0	0	0	0	0	0	0	0	0	0	0	0	0	0	0	0	0	0	0	0	0	0	0	0
HD_MDS_ID_0123	Compound A31	nd	nd	nd	675547	nd	nd	nd	nd	N-(4-(phenylamino)phenyl)-2-(o-tolyloxy)acetamide	O=C(COC1=CC=CC=C1C)NC(C=C2)=CC=C2NC3=CC=CC=C3	C21H20N2O2	4.321	-5.21248	332.403	10.0404	50.36	2	2	7	25	0	0	0	0	0	0	0	0	0	0	0	0	0	0	0	0	0	0	0	0	0	0	0	0	0	0	0	0
HD_MDS_ID_0124	Compound C1	nd	nd	nd	789322	nd	nd	nd	nd	2-(4-ethoxyphenyl)-2-oxoethyl 2-hydroxybenzoate	O=C(OCC(C1=CC=C(OCC)C=C1)=O)C2=C(O)C=CC=C2	C17H16O5	3.177	-3.8815	300.31	8.2345	72.83	1	4	7	22	0	0	0	0	0	0	0	0	0	0	0	0	0	0	0	0	0	0	0	0	0	0	0	0	0	0	0	0
HD_MDS_ID_0125	Compound C2	nd	nd	nd	1144165	nd	nd	nd	312756-75-5	4-bromo-N-(4-bromophenyl)-3-(N-cyclohexylsulfamoyl)benzamide	BrC1=CC=C(NC(C2=CC=C(Br)C(S(NC3CCCCC3)(=O)=O)=C2)=O)C=C1	C19H20Br2N2O3S	5.564	-6.84477	516.254	11.491	75.27	2	3	6	27	0	0	0	0	0	0	0	0	0	0	0	0	0	0	0	0	0	0	0	0	0	0	0	0	0	0	0	0
HD_MDS_ID_0126	Compound C2-8	nd	nd	nd	1076689	CHEMBL469664	nd	nd	300670-16-0	N-(4-bromophenyl)-3-(N-(4-bromophenyl)sulfamoyl)benzamide	C1=CC(=CC(=C1)S(=O)(=O)NC2=CC=C(C=C2)Br)C(=O)NC3=CC=C(C=C3)Br	C19H14Br2N2O3S	5.241	-7.19749	510.206	11.3717	75.27	2	3	6	27	0	0	0	0	0	0	0	0	0	0	0	0	0	0	0	0	0	0	0	0	0	0	0	0	0	0	0	0
HD_MDS_ID_0127	Compound C3	nd	nd	nd	nd	nd	nd	nd	nd	(E)-3-(2-(2-methylbut-1-en-1-yl)naphtho[1,2-d]thiazol-1(2H)-yl)propane-1-sulfonic acid	C/C(CC)=C\C(S1)N(CCCS(=O)(O)=O)C2=C1C=CC3=C2C=CC=C3	C19H23NO3S2	4.067	-6.13571	377.529	10.4306	57.61	3	3	6	25	0	0	0	0	0	0	0	0	0	0	0	0	0	0	0	0	0	0	0	0	0	0	0	0	0	0	0	0
HD_MDS_ID_0128	Compound C4	nd	nd	nd	3094303	nd	nd	nd	nd	2-benzyl-6-morpholino-1H-benzo[de]isoquinoline-1,3(2H)-dione	O=C(C(C=C1)=C2C(C=CC=C23)=C1N4CCOCC4)N(CC5=CC=CC=C5)C3=O	C23H20N2O3	3.558	-5.7994	372.424	10.7121	49.85	0	3	3	28	0	0	0	0	0	0	0	0	0	0	0	0	0	0	0	0	0	0	0	0	0	0	0	0	0	0	0	0
HD_MDS_ID_0129	Congo Red	nd	nd	nd	11313	CHEMBL429694	nd	nd	573-58-0	sodium 3,3'-([1,1'-biphenyl]-4,4'-diylbis(diazene-2,1-diyl))bis(4-aminonaphthalene-1-sulfonate)	C1=CC=C2C(=C1)C(=CC(=C2N)N=NC3=CC=C(C=C3)C4=CC=C(C=C4)N=NC5=C(C6=CC=CC=C6C(=C5)S(=O)(=O)[O-])N)S(=O)(=O)[O-].[Na+].[Na+]	C32H22N6Na2O6S2	6.734	-11.0376	696.676	29.4852	203.9	2	4	7	48	0	0	0	0	0	0	0	0	0	0	0	0	0	1	0	0	0	0	0	0	0	0	0	0	0	0	0	0
HD_MDS_ID_0130	CP13	nd	nd	nd	269180	CHEMBL1710607	nd	nd	nd	2-(2-fluorophenyl)-3-methylquinoline	CC1=C(C2=C(F)C=CC=C2)N=C(C=CC=C3)C3=C1	C16H12FN	4.513	-4.82405	237.277	7.18922	12.89	0	1	1	18	0	0	0	0	0	0	0	0	0	0	0	0	0	0	0	0	0	0	0	0	0	0	0	0	0	0	0	0
HD_MDS_ID_0131	CP2	nd	nd	nd	413796	nd	nd	nd	nd	methyl (Z)-N-(4-chlorophenyl)quinoline-1(2H)-carbimidothioate	CS/C(N(CC=C1)C2=C1C=CC=C2)=N\C3=CC=C(Cl)C=C3	C17H15ClN2S	5.625	-5.80996	314.84	9.08083	15.6	0	1	3	21	0	0	0	0	0	0	0	0	0	0	0	0	0	0	0	0	0	0	0	0	0	0	0	0	0	0	0	0
HD_MDS_ID_0132	CP6	nd	nd	nd	248695	nd	nd	nd	3259-43-6	4-(benzylthio)-6-fluorocinnoline	FC1=CC2=C(N=NC=C2SCC3=CC=CC=C3)C=C1	C15H11FN2S	4.913	-5.05052	270.331	7.78583	25.78	0	2	3	19	0	0	0	0	0	0	0	0	0	0	0	0	0	0	0	0	0	0	0	0	0	0	0	0	0	0	0	0
HD_MDS_ID_0133	Creatine	nd	nd	nd	586	CHEMBL283800	DB11846	nd	57-00-1	N-carbamimidoyl-N-methylglycine	CN(C(N)=N)CC(O)=O	C4H9N3O2	-0.619	0.19907	131.135	3.11769	90.41	4	3	3	9	0	0	0	0	0	0	0	0	0	0	0	0	0	0	0	0	0	0	0	0	0	0	0	0	0	0	0	0
HD_MDS_ID_0134	CTEP	nd	RO4956371	RO 4956371	11646823	CHEMBL3410223	nd	6409	871362-31-1	2-chloro-4-((2,5-dimethyl-1-(4-(trifluoromethoxy)phenyl)-1H-imidazol-4-yl)ethynyl)pyridine	CC1=C(N=C(N1C2=CC=C(C=C2)OC(F)(F)F)C)C#CC3=CC(=NC=C3)Cl	C19H13ClF3N3O	6.14276	-5.81201	391.78	9.80308	39.94	0	3	5	27	0	0	0	0	0	0	0	0	0	0	0	0	0	0	0	0	0	0	0	0	0	0	0	0	0	0	0	0
HD_MDS_ID_0135	Curcumin	nd	nd	nd	969516	CHEMBL140	DB11672	7000	458-37-7	(1E,6E)-1,7-bis(4-hydroxy-3-methoxyphenyl)hepta-1,6-diene-3,5-dione	COC1=C(O)C=CC(/C=C/C(CC(/C=C/C2=CC(OC)=C(O)C=C2)=O)=O)=C1	C21H20O6	3.718	-4.05946	368.385	10.1344	93.06	2	6	8	27	0	0	0	0	0	0	0	0	0	0	0	0	0	0	0	0	0	0	0	0	0	0	0	0	0	0	0	0
HD_MDS_ID_0136	CY6463	nd	Zagociguat	nd	134304734	nd	nd	nd	nd	8-(2-fluorobenzyl)-6-(3-(trifluoromethyl)-1H-1,2,4-triazol-5-yl)imidazo[1,2-a]pyrazine	FC1=CC=CC=C1CC2=NC(C3=NC(C(F)(F)F)=NN3)=CN4C2=NC=C4	C16H10F4N6	1.97076	-3.81251	362.29	8.45467	71.75	2	5	4	26	0	0	0	0	0	0	0	0	0	0	0	0	0	0	0	0	0	0	0	0	0	0	0	0	0	0	0	0
HD_MDS_ID_0137	Cyproheptadine	nd	nd	nd	2913	CHEMBL516	DB00434	277	129-03-3	4-(5H-dibenzo[a,d][7]annulen-5-ylidene)-1-methylpiperidine	CN1CC/C(CC1)=C2C3=CC=CC=C3C=CC4=CC=CC=C4/2	C21H21N	4.809	-4.06369	287.406	9.16529	3.24	0	1	0	22	0	0	0	0	0	0	0	0	0	0	0	0	0	0	0	0	0	0	0	0	0	0	0	0	0	0	0	0
HD_MDS_ID_0138	Cystamine	nd	nd	nd	2915	CHEMBL61350	nd	nd	51-85-4	2,2'-disulfanediylbis(ethan-1-amine)	C(CSSCCN)N	C2H7NS	-0.036	-1.06894	152.286	4.04957	52.04	2	2	5	8	0	0	0	0	0	0	0	0	0	0	0	0	0	0	0	0	0	0	0	0	0	0	0	0	0	0	0	0
HD_MDS_ID_0139	Cysteamine	nd	RP103	nd	6058	CHEMBL602	DB00847	7440	60-23-1	2-aminoethane-1-thiol	SCCN	C2H7NS	-0.175	-0.27036	77.151	2.17001	64.82	1	1	1	4	0	0	0	0	0	0	0	0	0	0	0	0	0	0	0	0	0	0	0	0	0	0	0	0	0	0	0	0
HD_MDS_ID_0140	DB213	nd	nd	nd	472332	CHEMBL1794698	nd	nd	nd	N'1,N'4-bis(3-(dimethylamino)propyl)terephthalimidamide	CN(C)CCCN=C(C1=CC=C(C=C1)C(=NCCCN(C)C)N)N	C18H32N6	1.272	-2.27798	332.496	9.89049	83.24	2	4	10	24	0	0	0	0	0	0	0	0	0	0	0	0	0	0	0	0	0	0	0	0	0	0	0	0	0	0	0	0
HD_MDS_ID_0141	Deacetoxy-7-oxogedunin	nd	nd	nd	6708525	nd	nd	nd	nd	(1S,3aS,4aR,4bR,10aS,12aS)-1-(furan-3-yl)-4b,7,7,10a,12a-pentamethyl-1,6a,7,10a,10b,11,12,12a-octahydronaphtho[2,1-f]oxireno[2,3-d]isochromene-3,5,8(3aH,4bH,6H)-trione	C[C@@]12CCC3[C@]4(C=CC(=O)C(C4CC(=O)[C@]3([C@@]15[C@H](O5)C(=O)O[C@H]2C6=COC=C6)C)(C)C)C	C26H30O6	2.671	-5.27915	438.52	11.5919	86.11	0	4	1	32	0	0	0	0	0	0	0	0	0	0	0	0	0	0	0	0	0	0	0	0	0	0	0	0	0	0	0	0
HD_MDS_ID_0142	Deacetylgedunin	nd	nd	nd	3034112	CHEMBL465423	nd	nd	10314-90-6	(1S,3aS,4aR,4bS,5R,6aR,10aR,10bR,12aS)-1-(furan-3-yl)-5-hydroxy-4b,7,7,10a,12a-pentamethyl-1,5,6,6a,7,10a,10b,11,12,12a-decahydronaphtho[2,1-f]oxireno[2,3-d]isochromene-3,8(3aH,4bH)-dione	C[C@@]12CC[C@@H]3[C@@]4(C)C=CC(C(C)(C)[C@@H]4C[C@@H](O)[C@@]3(C)[C@@]15[C@@H](C(O[C@H]2C6=COC=C6)=O)O5)=O	C26H32O6	3.282	-5.38496	440.536	11.6368	89.27	1	4	1	32	0	0	0	0	0	0	0	0	0	0	0	0	0	0	0	0	0	0	0	0	0	0	0	0	0	0	0	0
HD_MDS_ID_0143	Deferoxamine	nd	nd	nd	2973	CHEMBL556	DB00746	nd	70-51-9	N1-(5-aminopentyl)-N1-hydroxy-N4-(5-(N-hydroxy-4-((5-(N-hydroxyacetamido)pentyl)amino)-4-oxobutanamido)pentyl)succinamide	CC(=O)N(CCCCCNC(=O)CCC(=O)N(CCCCCNC(=O)CCC(=O)N(CCCCCN)O)O)O	C25H48N6O8	-0.847	-0.90589	560.693	14.6549	205.84	6	9	28	39	0	0	0	0	0	0	0	0	0	0	0	0	0	0	0	0	0	0	0	0	0	0	0	0	0	0	0	0
HD_MDS_ID_0144	Deoxygedunin	nd	nd	nd	23241800	CHEMBL482795	nd	nd	21963-95-1	(1R,4bR,5R,6aR,10aR,10bR,12aR)-1-(furan-3-yl)-4b,7,7,10a,12a-pentamethyl-3,8-dioxo-3,4b,5,6,6a,7,8,10a,10b,11,12,12a-dodecahydro-1H-naphtho[2,1-f]isochromen-5-yl acetate	CC(=O)O[C@@H]1C[C@@H]2[C@](C=CC(=O)C2(C)C)([C@@H]3[C@@]1(C4=CC(=O)O[C@H]([C@@]4(CC3)C)C5=COC=C5)C)C	C28H34O6	3.789	-5.58726	466.574	12.6934	82.81	0	3	3	34	0	0	0	0	0	0	0	0	0	0	0	0	0	0	0	0	0	0	0	0	0	0	0	0	0	0	0	0
HD_MDS_ID_0145	Desipramine	nd	nd	nd	2995	CHEMBL72	DB01151	2399	50-47-5	3-(10,11-dihydro-5H-dibenzo[b,f]azepin-5-yl)-N-methylpropan-1-amine	CNCCCN1C2=CC=CC=C2CCC3=CC=CC=C31	C18H22N2	3.836	-3.32376	266.388	8.41535	15.27	1	1	4	20	0	0	0	0	0	0	0	0	0	0	0	0	0	0	0	0	0	0	0	0	0	0	0	0	0	0	0	0
HD_MDS_ID_0146	Desonide	nd	nd	nd	5311066	CHEMBL1201109	DB01260	7066	638-94-8	(6aR,6bS,7S,8aS,8bS,11aR,12aS,12bS)-7-hydroxy-8b-(2-hydroxyacetyl)-6a,8a,10,10-tetramethyl-1,2,6a,6b,7,8,8a,8b,11a,12,12a,12b-dodecahydro-4H-naphtho[2',1':4,5]indeno[1,2-d][1,3]dioxol-4-one	C[C@]12C[C@H](O)[C@H]3[C@@H](CCC4=CC(C=C[C@]34C)=O)[C@@H]1C[C@@H]5[C@@]2(C(CO)=O)OC(C)(C)O5	C24H32O6	3.118	-4.50217	416.514	10.9009	93.06	2	6	2	30	0	0	0	0	0	0	0	0	0	0	0	0	0	0	0	0	0	0	0	0	0	0	0	0	0	0	0	0
HD_MDS_ID_0147	Deutetrabenazine	nd	SD-809	nd	73437646	nd	nd	nd	1392826-25-3	(3R,11bR)-3-isobutyl-9,10-bis(methoxy-d3)-1,3,4,6,7,11b-hexahydro-2H-pyrido[2,1-a]isoquinolin-2-one	[2H]C([2H])(OC1=C(OC([2H])([2H])[2H])C=C2[C@H]3CC([C@H](CC(C)C)CN3CCC2=C1)=O)[2H]	C19H21D6NO3	2.70874	-3.53242	317.429	9.10521	38.77	0	4	4	23	0	0	0	0	0	0	0	0	0	0	0	0	0	0	0	0	0	0	0	0	0	0	0	0	0	0	0	0
HD_MDS_ID_0148	Dextromethorphan	nd	nd	nd	5360696	CHEMBL52440	DB00514	6953	125-71-3	(4bS,8aS,9S)-3-methoxy-11-methyl-6,7,8,8a,9,10-hexahydro-5H-9,4b-(epiminoethano)phenanthrene	CN1CC[C@@]23CCCC[C@@H]2[C@@H]1CC4=C3C=C(OC)C=C4	C18H25NO	3.556	-3.62438	271.404	8.13863	12.47	0	2	1	20	0	0	0	0	0	0	0	0	0	0	0	1	0	0	0	1	0	0	0	0	0	0	0	0	0	0	0	0
HD_MDS_ID_0149	Diacylglycerol Kinase Inhibitor II	nd	nd	nd	657356	CHEMBL261131	nd	5957	120166-69-0	3-(2-(4-(bis(4-fluorophenyl)methylene)piperidin-1-yl)ethyl)-2-thioxo-2,3-dihydroquinazolin-4(1H)-one	FC(C=C1)=CC=C1/C(C2=CC=C(F)C=C2)=C3CCN(CCN4C(C5=CC=CC=C5NC4=S)=O)CC\3	C28H25F2N3OS	5.17	-7.84165	489.59	13.773	67.67	1	3	5	35	0	0	0	0	0	0	0	0	0	0	0	0	0	0	0	0	0	0	0	0	0	0	0	0	0	0	0	0
HD_MDS_ID_0150	Dihydroergotamine	nd	nd	nd	10531	CHEMBL1732	DB00320	121	511-12-6	(6aR,9R,10aR)-N-((2R,5S,10aS,10bS)-5-benzyl-10b-hydroxy-2-methyl-3,6-dioxooctahydro-8H-oxazolo[3,2-a]pyrrolo[2,1-c]pyrazin-2-yl)-7-methyl-4,6,6a,7,8,9,10,10a-octahydroindolo[4,3-fg]quinoline-9-carboxamide	C[C@@]1(C(=O)N2[C@H](C(=O)N3CCC[C@H]3[C@@]2(O1)O)CC4=CC=CC=C4)NC(=O)[C@@H]5C[C@H]6[C@@H](CC7=CNC8=CC=CC6=C78)N(C5)C	C33H37N5O5	2.707	-5.19357	583.689	15.8487	118.21	3	6	5	43	0	0	0	0	0	0	0	0	0	0	0	0	0	0	0	0	0	0	0	0	0	0	0	0	0	0	0	0
HD_MDS_ID_0151	DKR-1051	nd	nd	nd	117828462	nd	nd	nd	nd	2-cyclopentyl-9-(4-(trifluoromethyl)phenyl)-1,2,3,4,5,6-hexahydro-1,6-methanobenzo[c]azocine	FC(C(C=C1)=CC=C1C2=CC=C(C(CCC3)CC4N3C5CCCC5)C4=C2)(F)F	C24H26F3N	7.28176	-6.50776	385.473	10.5684	3.24	0	1	3	28	0	0	0	0	0	0	0	0	0	0	0	0	0	0	0	0	0	0	0	0	0	0	0	0	0	0	0	0
HD_MDS_ID_0152	Domperidon	nd	nd	nd	3151	CHEMBL219916	DB01184	965	57808-66-9	5-chloro-1-(1-(3-(2-oxo-2,3-dihydro-1H-benzo[d]imidazol-1-yl)propyl)piperidin-4-yl)-1,3-dihydro-2H-benzo[d]imidazol-2-one	ClC(C=C1)=CC(NC2=O)=C1N2C3CCN(CCCN4C5=CC=CC=C5NC4=O)CC3	C22H24ClN5O2	2.755	-4.79691	425.92	11.4976	67.92	2	3	5	30	0	0	0	0	0	0	0	0	0	0	0	0	0	0	0	0	0	0	0	0	0	0	0	0	0	0	0	0
HD_MDS_ID_0153	Donepezil	nd	nd	nd	3152	CHEMBL502	DB00843	6599	120014-06-4	2-((1-benzylpiperidin-4-yl)methyl)-5,6-dimethoxy-2,3-dihydro-1H-inden-1-one	COC1=C(OC)C=C2C(CC(CC3CCN(CC4=CC=CC=C4)CC3)C2=O)=C1	C24H29NO3	4.14574	-4.22717	379.5	11.1757	38.77	0	4	6	28	0	0	0	0	0	0	0	0	0	0	0	0	0	0	0	0	0	0	0	0	0	0	0	0	0	0	0	0
HD_MDS_ID_0154	EES-1686	nd	nd	nd	nd	nd	nd	nd	nd	(1-(2-hydroxyethyl)piperidin-4-yl)(8-(4-(trifluoromethyl)phenyl)-1,3,4,5-tetrahydro-2H-1,5-methanobenzo[c]azepin-2-yl)methanone	O=C(C1CCN(CCO)CC1)N2C3CC(CC2)C4=CC=C(C5=CC=C(C(F)(F)F)C=C5)C=C43	C26H29F3N2O2	4.40976	-5.52297	458.524	12.1519	43.78	1	3	6	33	0	0	0	0	0	0	0	0	0	0	0	0	0	0	0	0	0	0	0	0	0	0	0	0	0	0	0	0
HD_MDS_ID_0155	Eicosapentaenoic Acid	nd	Icosapent	nd	446284	CHEMBL460026	DB00159	nd	10417-94-4	(5Z,8Z,11Z,14Z,17Z)-icosa-5,8,11,14,17-pentaenoic acid	CC/C=C\C/C=C\C/C=C\C/C=C\C/C=C\CCCC(O)=O	C20H30O2	4.586	-7.14655	302.458	9.59331	37.3	2	2	13	22	0	0	0	0	0	0	0	0	0	0	0	0	0	0	0	0	0	0	0	0	0	0	0	0	0	0	0	0
HD_MDS_ID_0156	Eicosapentaenoic Acid Ethyl Ester	Ethyl-EPA	Icosapent Ethyl	nd	9831415	CHEMBL2095209	DB08887	7441	86227-47-6	ethyl (5E,8E,11E,14E,17E)-icosa-5,8,11,14,17-pentaenoate	CC/C=C/C/C=C/C/C=C/C/C=C/C/C=C/CCCC(OCC)=O	C22H34O2	5.191	-7.88609	330.512	10.5472	26.3	0	1	15	24	0	0	0	0	0	0	0	0	0	0	0	0	0	0	0	0	0	0	0	0	0	0	0	0	0	0	0	0
HD_MDS_ID_0157	Ethacrynic Acid	nd	nd	nd	3278	CHEMBL456	DB00903	7179	58-54-8	2-(2,3-dichloro-4-(2-methylenebutanoyl)phenoxy)acetic acid	CCC(=C)C(=O)C1=C(C(=C(C=C1)OCC(=O)O)Cl)Cl	C13H12Cl2O4	3.453	-4.23299	303.141	7.39853	63.6	2	4	6	19	0	0	0	0	0	0	0	0	0	0	0	0	0	0	0	0	0	0	0	0	0	0	0	0	0	0	0	0
HD_MDS_ID_0158	Ethoxzolamide	nd	nd	nd	3295	CHEMBL18	DB00311	6814	452-35-7	6-ethoxybenzo[d]thiazole-2-sulfonamide	CCOC1=CC2=C(C=C1)N=C(S2)S(=O)(=O)N	C9H10N2O3S2	1.295	-3.27593	258.322	6.37344	82.28	1	4	3	16	0	0	0	0	0	0	0	0	0	0	0	0	0	0	0	0	0	0	0	0	0	0	0	0	0	0	0	0
HD_MDS_ID_0159	Etoposide	nd	nd	nd	36462	CHEMBL44657	DB00773	6815	33419-42-0	(5R,5aR,8aR,9S)-9-(((2R,4aR,6R,7R,8R,8aS)-7,8-dihydroxy-2-methylhexahydropyrano[3,2-d][1,3]dioxin-6-yl)oxy)-5-(4-hydroxy-3,5-dimethoxyphenyl)-5,8,8a,9-tetrahydrofuro[3',4':6,7]naphtho[2,3-d][1,3]dioxol-6(5aH)-one	C[C@@H]1OC[C@@H]2[C@@H](O1)[C@@H]([C@H]([C@@H](O2)O[C@H]3[C@H]4COC(=O)[C@@H]4[C@@H](C5=CC6=C(C=C35)OCO6)C7=CC(=C(C(=C7)OC)O)OC)O)O	C29H32O13	1.616	-3.82033	588.562	14.027	160.83	3	12	5	42	0	0	0	0	0	0	0	0	0	0	0	0	0	0	0	0	0	0	0	0	0	0	0	0	0	1	0	0
HD_MDS_ID_0160	Felbinac	nd	nd	nd	3332	CHEMBL413965	DB07477	nd	5728-52-9	2-([1,1'-biphenyl]-4-yl)acetic acid	C1=CC=C(C=C1)C2=CC=C(C=C2)CC(=O)O	C14H12O2	3.631	-3.84213	212.248	6.40752	37.3	2	2	3	16	0	0	0	0	0	0	0	0	0	0	0	0	0	0	0	0	0	0	0	0	0	0	0	0	0	0	0	0
HD_MDS_ID_0161	Fenofibrate	nd	nd	nd	3339	CHEMBL672	DB01039	7186	49562-28-9	isopropyl 2-(4-(4-chlorobenzoyl)phenoxy)-2-methylpropanoate	CC(OC(C(C)(OC1=CC=C(C(C2=CC=C(Cl)C=C2)=O)C=C1)C)=O)C	C20H21ClO4	5.16174	-5.95937	360.837	9.91625	52.6	0	3	7	25	0	0	0	0	0	0	0	0	0	0	0	0	0	0	0	0	0	0	0	0	0	0	0	0	0	0	0	0
HD_MDS_ID_0162	Fingolimod	nd	FTY720	nd	107970	CHEMBL314854	DB08868	2407	162359-55-9	2-amino-2-(4-octylphenethyl)propane-1,3-diol	CCCCCCCCC1=CC=C(CCC(CO)(N)CO)C=C1	C19H33NO2	3.916	-4.98842	307.478	9.3707	66.48	3	3	12	22	0	0	0	0	0	0	0	0	0	0	0	0	0	0	0	0	0	0	0	0	0	0	0	0	0	0	0	0
HD_MDS_ID_0163	Fingolimod Phosphate	nd	FTY720-P	nd	9908268	CHEMBL114606	nd	2924	402616-23-3	2-amino-2-(hydroxymethyl)-4-(4-octylphenyl)butyl dihydrogen phosphate	CCCCCCCCC1=CC=C(CCC(COP(O)(O)=O)(N)CO)C=C1	C19H34NO5P	3.029	-4.776	387.457	10.7419	113.01	5	6	14	26	0	0	0	0	0	0	0	0	0	0	0	0	0	0	0	0	0	0	0	0	0	0	0	0	0	0	0	0
HD_MDS_ID_0164	Fisetin	nd	nd	nd	5281614	CHEMBL31574	DB07795	5182	528-48-3	2-(3,4-dihydroxyphenyl)-3,7-dihydroxy-4H-chromen-4-one	C1=CC(=C(C=C1C2=C(C(=O)C3=C(O2)C=C(C=C3)O)O)O)O	C15H10O6	2.305	-3.13672	286.239	7.12524	107.22	4	5	1	21	0	0	0	0	0	0	0	0	0	0	0	0	0	0	0	0	0	0	0	0	0	0	0	0	0	0	0	0
HD_MDS_ID_0165	Fluoxetine	nd	nd	nd	3386	CHEMBL41	DB00472	203	54910-89-3	N-methyl-3-phenyl-3-(4-(trifluoromethyl)phenoxy)propan-1-amine	CNCCC(OC1=CC=C(C(F)(F)F)C=C1)C2=CC=CC=C2	C17H18F3NO	4.75676	-4.22842	309.331	8.20344	21.26	1	2	7	22	0	0	0	0	0	0	0	0	0	0	0	0	0	0	0	0	0	0	0	0	0	0	0	0	0	0	0	0
HD_MDS_ID_0166	Fluphenazine	nd	nd	nd	3372	CHEMBL726	DB00623	204	69-23-8	2-(4-(3-(2-(trifluoromethyl)-10H-phenothiazin-10-yl)propyl)piperazin-1-yl)ethan-1-ol	FC(F)(F)C(C=C1)=CC2=C1SC3=CC=CC=C3N2CCCN4CCN(CCO)CC4	C22H26F3N3OS	3.79776	-4.7406	437.53	11.4726	29.95	1	3	7	30	0	0	0	0	0	0	0	0	0	0	0	0	0	0	0	0	0	0	0	0	0	0	0	0	0	0	0	0
HD_MDS_ID_0167	Flutamide	nd	nd	nd	3397	CHEMBL806	DB00499	6943	13311-84-7	N-(4-nitro-3-(trifluoromethyl)phenyl)isobutyramide	CC(C(NC1=CC(C(F)(F)F)=C([N+]([O-])=O)C=C1)=O)C	C11H11F3N2O3	2.94676	-3.84465	276.214	6.10515	74.92	1	1	5	19	0	0	0	0	0	0	0	0	0	0	0	0	0	0	0	0	0	0	0	0	0	0	0	0	0	0	0	0
HD_MDS_ID_0168	Forskolin	nd	Colforsin	nd	47936	CHEMBL52606	DB02587	5190	66575-29-9	(3R,4aR,5S,6S,6aS,10S,10aR,10bS)-6,10,10b-trihydroxy-3,4a,7,7,10a-pentamethyl-1-oxo-3-vinyldodecahydro-1H-benzo[f]chromen-5-yl acetate	CC(=O)O[C@H]1[C@H]([C@@H]2[C@]([C@H](CCC2(C)C)O)([C@@]3([C@@]1(O[C@@](CC3=O)(C)C=C)C)O)C)O	C22H34O7	1.932	-3.34171	410.507	10.499	113.29	3	6	3	29	0	0	0	0	0	0	0	0	0	0	0	0	0	0	0	0	0	0	0	0	0	0	0	0	0	0	0	0
HD_MDS_ID_0169	Fosfosal	nd	nd	nd	3418	CHEMBL287275	nd	nd	6064-83-1	2-(phosphonooxy)benzoic acid	C1=CC=C(C(=C1)C(=O)O)OP(=O)(O)O	C7H7O6P	0.038	-0.84706	218.101	4.84558	104.06	5	6	3	14	0	0	0	0	0	0	0	0	0	0	0	0	0	0	0	0	0	0	0	0	0	0	0	0	0	0	0	0
HD_MDS_ID_0170	Furamidine	nd	nd	nd	126437	CHEMBL24057	nd	nd	73819-26-8	4,4'-(furan-2,5-diyl)dibenzimidamide	N=C(N)C(C=C1)=CC=C1C(O2)=CC=C2C3=CC=C(C(N)=N)C=C3	C18H16N4O	3.194	-6.67965	304.353	8.95473	112.88	4	2	4	23	0	0	0	0	0	0	0	0	0	0	0	0	0	0	0	0	0	0	0	0	0	0	0	0	0	0	0	0
HD_MDS_ID_0171	Gefitinib	nd	nd	nd	123631	CHEMBL939	DB00317	4941	184475-35-2	N-(3-chloro-4-fluorophenyl)-7-methoxy-6-(3-morpholinopropoxy)quinazolin-4-amine	COC1=C(C=C2C(=C1)N=CN=C2NC3=CC(=C(C=C3)F)Cl)OCCCN4CCOCC4	C22H24ClFN4O3	3.14974	-5.58717	446.91	11.8497	68.74	1	6	8	31	0	0	0	0	0	0	0	0	0	0	0	0	0	0	0	0	0	0	0	0	0	0	0	0	0	0	0	0
HD_MDS_ID_0172	Geldanamycin	nd	nd	nd	5288382	CHEMBL278315	DB02424	9829	30562-34-6	(4E,6Z,8S,9S,10E,12S,13R,14S,16R)-13-hydroxy-8,14,19-trimethoxy-4,10,12,16-tetramethyl-3,20,22-trioxo-2-azabicyclo[16.3.1]docosa-1(21),4,6,10,18-pentaen-9-yl carbamate	C[C@H]1C[C@@H]([C@@H]([C@H](/C=C(/[C@@H]([C@H](/C=C\C=C(\C(=O)NC2=CC(=O)C(=C(C1)C2=O)OC)/C)OC)OC(=O)N)\C)C)O)OC	C29H40N2O9	1.61474	-4.77053	560.644	14.8594	163.48	3	8	5	40	0	0	0	0	0	0	0	0	0	0	0	0	0	0	0	0	0	0	0	0	0	0	0	0	0	0	0	0
HD_MDS_ID_0173	Genistein	nd	nd	nd	5280961	CHEMBL44	DB01645	2826	446-72-0	5,7-dihydroxy-3-(4-hydroxyphenyl)-4H-chromen-4-one	O=C1C2=C(O)C=C(O)C=C2OC=C1C3=CC=C(O)C=C3	C15H10O5	1.915	-3.17343	270.24	7.00809	86.99	3	4	1	20	0	0	0	0	0	0	0	0	0	0	0	0	0	0	0	0	0	0	0	0	0	0	0	0	0	0	0	0
HD_MDS_ID_0174	Gossypol	nd	nd	nd	3503	CHEMBL51483	DB13044	4204	303-45-7	1,1',6,6',7,7'-hexahydroxy-5,5'-diisopropyl-3,3'-dimethyl-[2,2'-binaphthalene]-8,8'-dicarbaldehyde	CC1=CC2=C(C(O)=C1C3=C(O)C4=C(C(C(C)C)=C(O)C(O)=C4C=O)C=C3C)C(C=O)=C(O)C(O)=C2C(C)C	C30H30O8	7.24	-8.7372	518.562	14.0337	155.52	6	8	5	38	0	0	0	0	0	0	0	0	0	0	0	0	0	0	0	0	0	0	0	0	0	0	0	0	0	0	0	0
HD_MDS_ID_0175	GSK356278	nd	nd	nd	10252640	CHEMBL4297384	DB12542	nd	720704-34-7	5-(5-((2,4-dimethylthiazol-5-yl)methyl)-1,3,4-oxadiazol-2-yl)-1-ethyl-N-(tetrahydro-2H-pyran-4-yl)-1H-pyrazolo[3,4-b]pyridin-4-amine	CCN1C2=NC=C(C3=NN=C(CC4=C(C)N=C(C)S4)O3)C(NC5CCOCC5)=C2C=N1	C21H25N7O2S	2.09953	-5.28923	439.544	12.0357	103.78	1	6	6	31	0	0	0	0	0	0	0	0	1	0	0	0	0	0	0	0	0	0	0	0	0	0	0	0	0	0	0	0
HD_MDS_ID_0176	Haloperidol	nd	nd	nd	3559	CHEMBL54	DB00502	86	52-86-8	4-(4-(4-chlorophenyl)-4-hydroxypiperidin-1-yl)-1-(4-fluorophenyl)butan-1-one	ClC(C=C1)=CC=C1C2(O)CCN(CCCC(C3=CC=C(F)C=C3)=O)CC2	C21H23ClFNO2	4.598	-4.81838	375.871	10.3656	40.54	1	3	6	26	0	0	0	0	0	0	0	0	0	0	0	0	0	0	0	0	0	0	0	0	0	0	0	0	0	0	0	0
HD_MDS_ID_0177	HDACi 4b	nd	nd	nd	9543539	CHEMBL277805	nd	nd	537034-15-4	N1-(2-aminophenyl)-N7-phenylheptanediamide	O=C(NC1=CC=CC=C1N)CCCCCC(NC2=CC=CC=C2)=O	C19H23N3O2	2.68	-3.98688	325.412	9.62626	84.22	3	2	10	24	0	0	0	0	0	0	0	0	0	0	0	0	0	0	0	0	0	0	0	0	0	0	0	0	0	0	0	0
HD_MDS_ID_0178	Hesperidin	nd	nd	nd	10621	CHEMBL449317	DB04703	nd	520-26-3	(S)-5-hydroxy-2-(3-hydroxy-4-methoxyphenyl)-7-(((2S,3R,4S,5S,6R)-3,4,5-trihydroxy-6-((((2R,3R,4R,5R,6S)-3,4,5-trihydroxy-6-methyltetrahydro-2H-pyran-2-yl)oxy)methyl)tetrahydro-2H-pyran-2-yl)oxy)chroman-4-one	C[C@H]1[C@H](O)[C@@H](O)[C@@H](O)[C@H](OC[C@@H]2[C@@H](O)[C@H](O)[C@@H](O)[C@H](OC3=CC(O)=C4C(C[C@@H](C5=CC(O)=C(OC)C=C5)OC4=C3)=O)O2)O1	C28H34O15	-0.774	-2.51472	610.565	14.1252	234.29	8	15	7	43	0	0	0	0	0	0	0	0	0	0	0	0	0	0	0	0	0	0	0	0	0	0	0	0	0	0	0	0
HD_MDS_ID_0179	HTT-A	nd	nd	nd	135769141	nd	nd	nd	nd	4-(4-(benzo[d][1,3]dioxol-5-yl)-1H-pyrazol-3-yl)-6-isopropylbenzene-1,3-diol	CC(C)C1=CC(C2=NNC=C2C3=CC(OCO4)=C4C=C3)=C(O)C=C1O	C19H18N2O4	4.517	-5.06459	338.363	9.28199	87.6	4	6	3	25	0	0	0	0	0	0	0	0	0	0	0	0	0	0	0	0	0	0	0	0	0	0	0	0	0	0	0	0
HD_MDS_ID_0180	HTT-B	nd	nd	nd	5350689	CHEMBL1567973	nd	nd	nd	(E)-6-(4-chlorostyryl)-1,3-dimethyl-5-nitropyrimidine-2,4(1H,3H)-dione	ClC1=CC=C(/C=C/C2=C([N+]([O-])=O)C(N(C)C(N2C)=O)=O)C=C1	C14H12ClN3O4	2.879	-4.33414	321.72	7.99102	86.44	0	2	3	22	0	0	0	0	0	0	0	0	0	0	0	0	0	0	0	0	0	0	0	0	0	0	0	0	0	0	0	0
HD_MDS_ID_0181	HTT-C1	nd	nd	nd	136598240	CHEMBL5195936	nd	nd	nd	4-(3-hydroxy-4-(6-((2,2,6,6-tetramethylpiperidin-4-yl)oxy)pyridazin-3-yl)phenyl)pyridin-2-ol	CC1(C)CC(OC2=CC=C(C3=C(O)C=C(C4=CC(O)=NC=C4)C=C3)N=N2)CC(C)(C)N1	C24H28N4O3	5.783	-5.26014	420.513	11.8972	100.39	3	6	4	31	0	0	0	0	0	0	0	0	0	0	0	0	0	0	0	0	0	0	0	0	0	0	0	0	0	0	0	0
HD_MDS_ID_0182	HTT-D1	nd	nd	nd	89741432	CHEMBL5175104	nd	nd	nd	7-(1-ethylpiperidin-4-yl)-9-methyl-2-(2-methyl-2H-indazol-5-yl)-4H-pyrido[1,2-a]pyrimidin-4-one	CCN1CCC(C2=CN3C(C(C)=C2)=NC(C4=CC5=CN(C)N=C5C=C4)=CC3=O)CC1	C24H27N5O	2.333	-4.29177	401.514	11.6811	53.73	0	4	3	30	0	0	0	0	0	0	0	0	0	0	0	0	0	0	0	0	0	0	0	0	0	0	0	0	0	0	0	0
HD_MDS_ID_0183	HTT-D2	nd	nd	nd	137357717	nd	nd	nd	nd	7-(2,8-dimethylimidazo[1,2-b]pyridazin-6-yl)-5-fluoro-3-(piperidin-4-yl)benzo[e][1,2,4]triazine	FC1=C(C(N=N2)=CC(C3=NN4C(C(C)=C3)=NC(C)=C4)=C1)N=C2C5CCNCC5	C20H20FN7	2.49953	-3.57374	377.427	10.327	80.88	1	6	2	28	0	0	0	0	0	0	0	0	0	0	0	0	0	0	0	0	0	0	0	0	0	0	0	0	0	0	0	0
HD_MDS_ID_0184	HTT-D3	nd	nd	nd	146585458	CHEMBL5179682	nd	nd	nd	7-(2,8-dimethylimidazo[1,2-b]pyridazin-6-yl)-3-(1-ethylpiperidin-4-yl)-5-fluorocinnoline	CCN1CCC(C2=CC3=C(F)C=C(C4=NN5C(C(C)=C4)=NC(C)=C5)C=C3N=N2)CC1	C23H25FN6	3.809	-4.69576	404.493	11.4425	59.2	0	5	3	30	0	0	0	0	0	0	0	0	0	0	0	0	0	0	0	0	0	0	0	0	0	0	0	0	0	0	0	0
HD_MDS_ID_0185	Hydrocortisone	nd	Cortisol	nd	5754	CHEMBL389621	DB00741	2868	50-23-7	(8S,9S,10R,11S,13S,14S,17R)-11,17-dihydroxy-17-(2-hydroxyacetyl)-10,13-dimethyl-1,2,6,7,8,9,10,11,12,13,14,15,16,17-tetradecahydro-3H-cyclopenta[a]phenanthren-3-one	C[C@]12CCC(C=C1CC[C@@H]3[C@@H]2[C@@H](O)C[C@@]4(C)[C@H]3CC[C@]4(O)C(CO)=O)=O	C21H30O5	1.014	-2.93477	362.466	9.62064	94.83	3	5	2	26	0	0	0	0	0	0	0	0	0	0	0	0	0	0	0	0	0	0	0	0	0	0	0	0	0	0	0	0
HD_MDS_ID_0186	Iloperidone	nd	nd	nd	71360	CHEMBL14376	DB04946	87	133454-47-4	1-(4-(3-(4-(6-fluorobenzo[d]isoxazol-3-yl)piperidin-1-yl)propoxy)-3-methoxyphenyl)ethan-1-one	CC(C1=CC(OC)=C(OCCCN2CCC(C3=NOC4=C3C=CC(F)=C4)CC2)C=C1)=O	C24H27FN2O4	3.95374	-5.09481	426.488	11.7895	64.8	0	5	8	31	0	0	0	0	0	0	0	0	0	0	0	0	0	0	0	0	0	0	0	0	0	0	0	0	0	0	0	0
HD_MDS_ID_0187	Iobenguane	nd	nd	nd	60860	CHEMBL818	DB06704	nd	80663-95-2	2-(3-iodobenzyl)guanidine	IC1=CC=CC(C/N=C(N)\N)=C1	C8H10IN3	2.281	-2.6705	275.093	5.79346	64.4	2	1	2	12	0	0	0	0	0	0	0	0	0	0	0	0	0	0	0	0	0	0	0	0	0	0	0	0	0	0	0	0
HD_MDS_ID_0188	IQM-PC330	nd	nd	nd	nd	nd	nd	nd	nd	4'-(butylamino)-4-(2-(3,4-dichlorophenyl)acetamido)-[1,1'-biphenyl]-3-carboxylic acid	ClC1=C(Cl)C=CC(CC(NC2=CC=C(C3=CC=C(NCCCC)C=C3)C=C2C(O)=O)=O)=C1	C25H24Cl2N2O3	6.882	-8.12136	471.384	12.9692	78.43	4	3	10	32	0	0	0	0	0	1	0	0	0	0	0	0	0	0	0	0	0	0	0	0	0	0	0	0	0	0	0	0
HD_MDS_ID_0189	Isoetharine	nd	Isoetarine	nd	3762	CHEMBL1201213	DB00221	7205	530-08-5	4-(1-hydroxy-2-(isopropylamino)butyl)benzene-1,2-diol	CCC(NC(C)C)C(O)C1=CC(O)=C(O)C=C1	C13H21NO3	2.412	-1.38234	239.315	6.7124	72.72	4	4	5	17	0	0	0	0	0	0	1	0	0	0	0	0	0	0	0	0	0	0	0	0	0	0	0	0	0	0	0	0
HD_MDS_ID_0190	Isoformononetin	nd	OMS643762	nd	3764	CHEMBL453280	DB04202	nd	486-63-5	3-(4-hydroxyphenyl)-7-methoxy-4H-chromen-4-one	COC1=CC2=C(C(C(C3=CC=C(O)C=C3)=CO2)=O)C=C1	C16H12O4	2.452	-3.94771	268.268	7.39836	55.76	1	3	2	20	0	0	0	0	0	0	0	0	0	0	0	0	0	0	0	0	0	0	0	0	0	0	0	0	0	0	0	0
HD_MDS_ID_0191	Juglone	nd	nd	nd	3806	CHEMBL43612	nd	nd	481-39-0	5-hydroxynaphthalene-1,4-dione	O=C(C=CC1=O)C2=C1C=CC=C2O	C10H6O3	1.34	-2.28741	174.155	4.64615	54.37	1	3	0	13	0	0	0	0	0	0	0	0	0	0	0	0	0	0	0	0	0	0	0	0	0	0	0	0	0	0	0	0
HD_MDS_ID_0192	Radicicol	nd	nd	nd	6323491	CHEMBL414883	DB03758	nd	12772-57-5	(1aR,2Z,4E,14R,15aR)-8-chloro-9,11-dihydroxy-14-methyl-1a,14,15,15a-tetrahydro-6H-benzo[c]oxireno[2,3-k][1]oxacyclotetradecine-6,12(7H)-dione	C[C@@H]1C[C@@H]2[C@@H](/C=C\C=C\C(CC3=C(C(O1)=O)C(O)=CC(O)=C3Cl)=O)O2	C18H17ClO6	3.315	-4.12432	364.781	9.08421	96.36	2	5	0	25	0	0	0	0	0	0	0	0	0	0	0	0	0	0	0	0	0	0	0	0	0	0	0	0	0	0	0	0
HD_MDS_ID_0193	JWH-015	nd	nd	nd	4273754	CHEMBL306764	nd	5558	155471-08-2	(2-methyl-1-propyl-1H-indol-3-yl)(naphthalen-1-yl)methanone	CCCN1C(C)=C(C(C2=CC=CC3=CC=CC=C32)=O)C4=CC=CC=C41	C23H21NO	6.61	-6.36185	327.427	10.3178	22	0	1	4	25	0	0	0	0	0	0	0	0	0	0	0	0	0	0	0	0	0	0	0	0	0	0	0	0	0	0	0	0
HD_MDS_ID_0194	Ketamine	nd	nd	nd	3821	CHEMBL742	DB01221	4233	6740-88-1	2-(2-chlorophenyl)-2-(methylamino)cyclohexan-1-one	CNC1(C2=CC=CC=C2Cl)CCCCC1=O	C13H16ClNO	3.081	-2.82709	237.73	6.70772	29.1	1	2	2	16	0	0	0	0	0	0	0	0	0	0	0	0	0	0	0	0	0	0	0	0	0	0	0	0	0	0	0	0
HD_MDS_ID_0195	KU-60019	nd	nd	nd	15953870	CHEMBL2140173	nd	8041	925701-49-1	2-(2-chlorophenyl)-2-(methylamino)cyclohexan-1-one	C[C@@H]1CN(C[C@@H](O1)C)CC(=O)NC2=CC3=C(C=C2)SC4=C(C3)C=CC=C4C5=CC(=O)C=C(O5)N6CCOCC6	C30H33N3O5S	3.635	-7.02063	547.676	15.0854	80.34	1	5	6	39	0	0	0	0	0	0	0	0	0	0	0	0	0	0	0	0	0	0	0	0	0	0	0	0	0	0	0	0
HD_MDS_ID_0196	KW-6002	nd	Istradefylline	nd	5311037	CHEMBL431770	DB11757	5608	155270-99-8	(E)-8-(3,4-dimethoxystyryl)-1,3-diethyl-7-methyl-3,7-dihydro-1H-purine-2,6-dione	CCN1C2=C(C(=O)N(C1=O)CC)N(C(=N2)/C=C/C3=CC(=C(C=C3)OC)OC)C	C20H24N4O4	2.41474	-3.52261	384.436	10.5358	76.9	0	5	6	28	0	0	0	0	0	0	0	0	0	0	0	0	0	0	0	0	0	0	0	0	0	0	0	0	0	0	0	0
HD_MDS_ID_0197	Lamotrigine	nd	nd	nd	3878	CHEMBL741	DB00555	2622	84057-84-1	6-(2,3-dichlorophenyl)-1,2,4-triazine-3,5-diamine	ClC1=CC=CC(C2=C(N)N=C(N)N=N2)=C1Cl	C9H7Cl2N5	2.49053	-4.02652	256.096	6.15937	90.71	2	3	1	16	0	0	0	0	0	0	0	0	0	0	0	0	0	0	0	0	0	0	0	0	0	0	0	0	0	0	0	0
HD_MDS_ID_0198	Lansoprazole	nd	nd	nd	3883	CHEMBL480	DB00448	7208	103577-45-3	2-(((3-methyl-4-(2,2,2-trifluoroethoxy)pyridin-2-yl)methyl)sulfinyl)-1H-benzo[d]imidazole	CC1=C(OCC(F)(F)F)C=CN=C1CS(C2=NC3=CC=CC=C3N2)=O	C16H14F3N3O2S	1.62476	-4.65301	369.367	9.00474	87.08	2	5	6	25	0	0	0	0	0	0	0	0	0	0	0	0	0	0	0	0	0	0	0	0	0	0	0	0	0	0	0	0
HD_MDS_ID_0199	Laquinimod	nd	nd	nd	54677946	CHEMBL66092	DB06685	7639	248281-84-7	5-chloro-N-ethyl-4-hydroxy-1-methyl-2-oxo-N-phenyl-1,2-dihydroquinoline-3-carboxamide	CCN(C(C1=C(O)C2=C(N(C)C1=O)C=CC=C2Cl)=O)C3=CC=CC=C3	C19H17ClN2O3	3.393	-4.74481	356.809	9.70924	60.85	1	3	4	25	0	0	0	0	0	0	0	0	0	0	0	0	0	0	0	0	0	0	0	0	0	0	0	0	0	0	0	0
HD_MDS_ID_0200	Latrepirdine	nd	nd	nd	197033	CHEMBL589390	DB11725	nd	3613-73-8	2,8-dimethyl-5-(2-(6-methylpyridin-3-yl)ethyl)-2,3,4,5-tetrahydro-1H-pyrido[4,3-b]indole	CC1=CC2=C(C=C1)N(C3=C2CN(CC3)C)CCC4=CN=C(C=C4)C	C21H25N3	3.816	-3.13557	319.452	9.86727	21.06	0	2	3	24	0	0	0	0	0	0	0	0	0	0	0	0	0	0	0	0	0	0	0	0	0	0	0	0	0	0	0	0
HD_MDS_ID_0201	Levonordefrin	nd	nd	nd	164739	CHEMBL677	DB06707	508	829-74-3	4-((1R,2S)-2-amino-1-hydroxypropyl)benzene-1,2-diol	C[C@@H]([C@@H](C1=CC(=C(C=C1)O)O)O)N	C9H13NO3	0.47	-0.45057	183.207	4.84109	86.71	4	4	2	13	0	0	0	0	0	0	0	0	0	0	0	0	0	0	0	0	0	0	0	0	0	0	0	0	0	0	0	0
HD_MDS_ID_0202	LM11A-31	nd	nd	nd	11959372	CHEMBL4439582	nd	nd	nd	2-amino-3-methyl-N-(2-morpholinoethyl)pentanamide	CCC(C(N)C(NCCN1CCOCC1)=O)C	C12H25N3O2	-0.18	-0.88981	243.351	6.78205	67.59	2	4	7	17	0	0	0	0	0	0	0	0	0	0	0	0	0	0	0	0	0	0	0	0	0	0	0	0	0	0	0	0
HD_MDS_ID_0203	LM22A-4	nd	nd	nd	2054170	CHEMBL4303415	nd	nd	37988-18-4	N1,N3,N5-tris(2-hydroxyethyl)benzene-1,3,5-tricarboxamide	O=C(NCCO)C1=CC(C(NCCO)=O)=CC(C(NCCO)=O)=C1	C15H21N3O6	-2.168	-1.21565	339.348	8.62944	147.99	6	6	12	24	0	0	0	0	0	0	0	0	0	0	0	0	0	0	0	0	0	0	0	0	0	0	0	0	1	0	0	0
HD_MDS_ID_0204	Lobeline	nd	nd	nd	101616	CHEMBL122270	DB05137	nd	90-69-7	2-((2R,6S)-6-((S)-2-hydroxy-2-phenylethyl)-1-methylpiperidin-2-yl)-1-phenylethan-1-one	CN1[C@@H](CCC[C@@H]1CC(=O)C2=CC=CC=C2)C[C@@H](C3=CC=CC=C3)O	C22H27NO2	4.471	-3.99088	337.463	10.238	40.54	1	3	6	25	0	0	0	0	0	0	0	0	0	0	0	0	0	0	0	0	0	0	0	0	0	0	0	0	0	0	0	0
HD_MDS_ID_0205	LOC14	nd	nd	nd	9117962	CHEMBL4637290	nd	nd	nd	2-((4-(cyclopropanecarbonyl)piperazin-1-yl)methyl)benzo[d]isothiazol-3(2H)-one	O=C1N(CN2CCN(C(C3CC3)=O)CC2)SC4=C1C=CC=C4	C16H19N3O2S	1.474	-2.83485	317.413	8.65037	43.86	0	3	4	22	0	0	0	0	0	0	0	0	0	0	0	0	0	0	0	0	0	0	0	0	0	0	0	0	0	0	0	0
HD_MDS_ID_0206	Lonidamine	nd	nd	nd	39562	CHEMBL1257030	DB06266	12601	50264-69-2	1-(2,4-dichlorobenzyl)-1H-indazole-3-carboxylic acid	ClC(C=C1)=CC(Cl)=C1CN2N=C(C(O)=O)C3=CC=CC=C32	C15H10Cl2N2O2	3.96	-4.92041	321.163	8.28203	55.12	2	3	3	21	0	0	0	0	0	0	0	0	0	0	0	0	0	0	0	0	0	0	0	0	0	0	0	0	0	0	0	0
HD_MDS_ID_0207	Loratadine	nd	nd	nd	3957	CHEMBL998	DB00455	7216	79794-75-5	ethyl 4-(8-chloro-5,6-dihydro-11H-benzo[5,6]cyclohepta[1,2-b]pyridin-11-ylidene)piperidine-1-carboxylate	CCOC(=O)N1CCC(=C2C3=C(CCC4=C2N=CC=C4)C=C(C=C3)Cl)CC1	C22H23ClN2O2	3.899	-4.19605	382.891	10.8518	42.43	0	2	3	27	0	0	0	0	0	0	0	0	0	0	0	0	0	0	0	0	0	0	0	0	0	0	0	0	0	0	0	0
HD_MDS_ID_0208	Lorazepam	nd	nd	nd	3958	CHEMBL580	DB00186	5884	846-49-1	7-chloro-5-(2-chlorophenyl)-3-hydroxy-1,3-dihydro-2H-benzo[e][1,4]diazepin-2-one	O=C(NC1=C2C=C(Cl)C=C1)C(O)N=C2C3=CC=CC=C3Cl	C15H10Cl2N2O2	3.006	-5.05016	321.163	8.19932	61.69	2	3	1	21	0	0	0	0	0	0	0	0	0	0	0	0	0	0	0	0	0	0	0	0	0	0	0	0	0	0	0	0
HD_MDS_ID_0209	Loxapine	nd	nd	nd	3964	CHEMBL831	DB00408	205	1977-10-2	2-chloro-11-(4-methylpiperazin-1-yl)dibenzo[b,f][1,4]oxazepine	CN1CCN(C2=NC3=CC=CC=C3OC4=C2C=C(Cl)C=C4)CC1	C18H18ClN3O	3.303	-4.26188	327.815	9.16246	28.07	0	2	1	23	0	0	0	0	0	0	0	0	0	0	0	0	0	0	0	0	0	0	0	0	0	0	0	0	0	0	0	0
HD_MDS_ID_0210	Mardepodect	nd	PF-02545920	nd	11581936	CHEMBL562318	DB08387	9617	898562-94-2	2-((4-(1-methyl-4-(pyridin-4-yl)-1H-pyrazol-3-yl)phenoxy)methyl)quinoline	CN1C=C(C2=CC=NC=C2)C(C3=CC=C(OCC4=NC5=CC=CC=C5C=C4)C=C3)=N1	C25H20N4O	4.436	-5.83809	392.462	11.8839	52.83	0	4	5	30	0	0	0	0	0	0	0	0	0	0	0	0	0	0	0	0	0	0	0	0	0	0	0	0	0	0	0	0
HD_MDS_ID_0211	Mavoglurant	nd	AFQ056	nd	9926832	CHEMBL3087515	DB13004	7586	543906-09-8	methyl (3aR,4S,7aR)-4-hydroxy-4-(m-tolylethynyl)octahydro-1H-indole-1-carboxylate	CC1=CC(C#C[C@]2(O)CCC[C@@H]3[C@H]2CCN3C(OC)=O)=CC=C1	C19H23NO3	3.86	-3.88255	313.397	8.94513	49.77	1	2	4	23	0	0	0	0	0	0	0	0	0	0	0	0	0	0	0	0	0	0	0	0	0	0	0	0	0	0	0	0
HD_MDS_ID_0212	MCC950	nd	nd	nd	9910393	CHEMBL3183703	nd	8228	210826-40-7	N-((1,2,3,5,6,7-hexahydro-s-indacen-4-yl)carbamoyl)-4-(2-hydroxypropan-2-yl)furan-2-sulfonamide	CC(C1=COC(S(=O)(NC(NC2=C3CCCC3=CC4=C2CCC4)=O)=O)=C1)(O)C	C20H24N2O5S	2.733	-5.90563	404.487	10.5543	108.64	3	4	6	28	0	0	0	0	0	0	0	0	0	0	0	0	0	0	0	0	0	0	0	0	0	0	0	0	0	0	0	0
HD_MDS_ID_0213	Meclizine	nd	nd	nd	4034	CHEMBL1623	DB00737	2757	569-65-3	1-((4-chlorophenyl)(phenyl)methyl)-4-(3-methylbenzyl)piperazine	CC1=CC(CN2CCN(C(C3=CC=C(Cl)C=C3)C4=CC=CC=C4)CC2)=CC=C1	C25H27ClN2	6.104	-6.04707	390.958	11.8574	6.48	0	2	5	28	0	0	0	0	0	0	0	0	0	0	0	0	0	0	0	0	0	0	0	0	0	0	0	0	0	0	0	0
HD_MDS_ID_0214	Melatonin	nd	nd	nd	896	CHEMBL45	DB01065	224	73-31-4	N-(2-(5-methoxy-1H-indol-3-yl)ethyl)acetamide	CC(NCCC1=CNC2=C1C=C(OC)C=C2)=O	C13H16N2O2	1.613	-1.94012	232.283	6.72828	54.12	2	2	5	17	0	0	0	0	0	0	0	0	0	0	0	0	0	0	0	0	0	0	0	0	0	0	0	0	0	0	0	0
HD_MDS_ID_0215	Memantine	nd	nd	nd	4054	CHEMBL807	DB01043	4253	19982-08-2	3,5-dimethyladamantan-1-amine	CC12CC3CC(CC(C2)(N)C3)(C)C1	C12H21N	2.816	-3.13882	179.307	5.30852	26.02	1	1	0	13	0	0	0	0	0	0	0	0	0	0	0	0	0	0	0	0	0	0	0	0	0	0	0	0	0	0	0	0
HD_MDS_ID_0216	Metformin	nd	nd	nd	4091	CHEMBL1431	DB00331	4779	657-24-9	3-(diaminomethylidene)-1,1-dimethylguanidine	CN(C(/N=C(N)\N)=N)C	C4H11N5	-0.438	-0.23438	129.167	3.3035	91.49	3	2	2	9	0	0	0	0	0	0	0	0	0	0	0	0	0	0	0	0	0	0	0	0	0	0	0	0	0	0	0	0
HD_MDS_ID_0217	Methylene Blue	nd	nd	nd	6099	CHEMBL405110	DB09241	9274	61-73-4	N-(7-(dimethylamino)-3H-phenothiazin-3-ylidene)-N-methylmethanaminium chloride	CN(C1=CC2=C(N=C3C=C/C(C=C3S2)=[N+](C)/C)C=C1)C.[Cl-]	C16H18ClN3S	3.456	-4.61105	319.86	9.15069	18.61	0	1	1	21	0	0	0	0	0	0	0	0	0	0	0	0	0	0	0	0	0	0	0	0	0	0	0	0	0	0	0	0
HD_MDS_ID_0218	Mianserin	nd	nd	nd	4184	CHEMBL6437	DB06148	135	24219-97-4	2-methyl-1,2,3,4,10,14b-hexahydrodibenzo[c,f]pyrazino[1,2-a]azepine	CN1CCN2C(C3=CC=CC=C3CC4=CC=CC=C42)C1	C18H20N2	3.331	-3.28435	264.372	8.1778	6.48	0	1	0	20	0	0	0	0	0	0	0	0	0	0	0	0	0	0	0	0	0	0	0	0	0	0	0	0	0	0	0	0
HD_MDS_ID_0219	MIND4-17	nd	nd	nd	1327659	CHEMBL4172175	nd	nd	nd	5-nitro-2-((5-(phenoxymethyl)-4-phenyl-4H-1,2,4-triazol-3-yl)thio)pyridine	O=[N+](C1=CC=C(SC2=NN=C(COC3=CC=CC=C3)N2C4=CC=CC=C4)N=C1)[O-]	C20H15N5O3S	5.119	-6.6417	405.438	11.1124	98.65	0	4	7	29	0	0	0	0	0	0	0	0	0	0	0	0	0	0	0	0	0	0	0	0	0	0	0	0	0	0	0	0
HD_MDS_ID_0220	Minocycline	nd	nd	nd	54675783	CHEMBL1434	DB01017	10831	10118-90-8	(4S,4aS,5aR,12aR)-4,7-bis(dimethylamino)-1,10,11,12a-tetrahydroxy-3,12-dioxo-3,4,4a,5,5a,6,12,12a-octahydrotetracene-2-carboxamide	CN([C@H]1[C@@H]2C[C@@H]3CC4=C(N(C)C)C=CC(O)=C4C(O)=C3C([C@]2(O)C(O)=C(C(N)=O)C1=O)=O)C	C23H27N3O7	-0.275	-2.45562	457.483	11.5996	164.63	7	8	3	33	0	0	0	0	0	0	0	0	0	0	0	0	0	0	0	0	0	0	0	0	0	0	0	0	0	0	0	0
HD_MDS_ID_0221	Mirtazapine	nd	nd	nd	4205	CHEMBL654	DB00370	7241	85650-52-8	2-methyl-1,2,3,4,10,14b-hexahydrobenzo[c]pyrazino[1,2-a]pyrido[3,2-f]azepine	CN1CCN2C(C3=CC=CC=C3CC4=C2N=CC=C4)C1	C17H19N3	2.504	-2.33747	265.36	8.01402	19.37	0	2	0	20	0	0	0	0	0	0	0	0	0	0	0	0	0	0	0	0	0	0	0	0	0	0	0	0	0	0	0	0
HD_MDS_ID_0222	Mithramycin	nd	Plicamycin	nd	6326719	CHEMBL413720	DB06810	8394	18378-89-7	(2S,3S)-3-((1S,3S,4R)-3,4-dihydroxy-1-methoxy-2-oxopentyl)-2-((4-((4-((4,5-dihydroxy-4,6-dimethyltetrahydro-2H-pyran-2-yl)oxy)-5-hydroxy-6-methyltetrahydro-2H-pyran-2-yl)oxy)-5-hydroxy-6-methyltetrahydro-2H-pyran-2-yl)oxy)-6-((4-((4,5-dihydroxy-6-methyltetrahydro-2H-pyran-2-yl)oxy)-5-hydroxy-6-methyltetrahydro-2H-pyran-2-yl)oxy)-8,9-dihydroxy-7-methyl-3,4-dihydroanthracen-1(2H)-one	CC1C(C(CC(O1)OC2CC(OC(C2O)C)OC3=CC4=CC5=C(C(=O)[C@H]([C@@H](C5)[C@@H](C(=O)[C@H]([C@@H](C)O)O)OC)OC6CC(C(C(O6)C)O)OC7CC(C(C(O7)C)O)OC8CC(C(C(O8)C)O)(C)O)C(=C4C(=C3C)O)O)O)O	C52H76O24	1.431	-6.69688	1085.16	25.8734	358.2	11	24	15	76	0	0	0	0	0	0	0	0	0	0	0	0	0	0	0	0	0	0	0	0	0	0	0	0	0	0	0	0
HD_MDS_ID_0223	MK-28	nd	nd	nd	135425028	CHEMBL3197092	nd	nd	nd	(E)-4-((2-(4,6-diphenylpyrimidin-2-yl)-2-methylhydrazineylidene)methyl)benzene-1,2-diol	CN(/N=C/C1=CC(O)=C(O)C=C1)C2=NC(C3=CC=CC=C3)=CC(C4=CC=CC=C4)=N2	C24H20N4O2	5.744	-6.65355	396.45	11.6848	81.84	2	5	5	30	0	0	0	0	0	0	0	0	0	0	0	0	0	0	0	0	0	0	0	0	0	0	0	0	0	0	0	0
HD_MDS_ID_0224	Molsidomine	nd	nd	nd	4238	CHEMBL1329455	DB09282	nd	25717-80-0	ethyl (E)-(3-morpholino-1,2,3-oxadiazol-3-ium-5-yl)carbonimidate	CCO/C(=N/C1=C[N+](=NO1)N2CCOCC2)/[O-]	C9H14N4O4	-0.883	-1.05389	242.235	5.82407	87.03	0	3	4	17	0	0	0	0	0	0	0	0	0	0	0	0	0	0	0	0	0	0	0	0	0	0	0	0	0	0	0	0
HD_MDS_ID_0225	Myricetin	nd	nd	nd	5281672	CHEMBL164	DB02375	nd	529-44-2	3,5,7-trihydroxy-2-(3,4,5-trihydroxyphenyl)-4H-chromen-4-one	OC1=C(O)C(O)=CC(C2=C(O)C(C3=C(O)C=C(O)C=C3O2)=O)=C1	C15H10O8	1.759	-2.41282	318.237	7.3525	147.68	6	7	1	23	0	0	0	0	0	0	0	0	0	0	0	0	0	0	0	0	0	0	0	0	0	0	0	0	0	0	0	0
HD_MDS_ID_0226	Nadolol	nd	nd	nd	39147	CHEMBL649	DB01203	554	42200-33-9	(2R,3S)-5-(3-(tert-butylamino)-2-hydroxypropoxy)-1,2,3,4-tetrahydronaphthalene-2,3-diol	CC(C)(C)NCC(COC1=CC=CC2=C1C[C@@H]([C@@H](C2)O)O)O	C17H27NO4	1.126	-1.79511	309.406	8.50207	81.95	4	5	6	22	0	0	0	0	0	0	0	0	0	0	0	0	0	0	0	0	0	0	0	0	0	0	0	0	0	0	0	0
HD_MDS_ID_0227	Naphthyridine Azaquinolone	nd	nd	nd	5497094	nd	nd	nd	nd	N-(7-methyl-1,8-naphthyridin-2-yl)-3-((3-oxo-3-(((7-oxo-7,8-dihydro-1,8-naphthyridin-2-yl)methyl)amino)propyl)amino)propanamide	CC1=NC2=C(C=CC(NC(CCNCCC(NCC3=NC4=C(C=CC(N4)=O)C=C3)=O)=O)=N2)C=C1	C24H25N7O3	0.378	-4.75924	459.51	12.7261	138	4	7	11	34	0	0	0	0	0	0	0	0	0	0	0	0	0	0	0	0	0	0	0	0	0	0	0	0	0	0	0	0
HD_MDS_ID_0228	NCGC00099051	nd	nd	nd	1347994	CHEMBL1612049	nd	nd	nd	2-(4-chlorophenyl)-N-(2-(3,4-dimethoxyphenyl)benzo[d]oxazol-5-yl)acetamide	COC1=C(C=C(C=C1)C2=NC3=C(O2)C=CC(=C3)NC(=O)CC4=CC=C(C=C4)Cl)OC	C23H19ClN2O4	4.71374	-7.56706	422.868	11.6438	73.59	1	4	7	30	0	0	0	0	0	0	0	0	0	0	0	0	0	0	0	0	0	0	0	0	0	0	0	0	0	0	0	0
HD_MDS_ID_0229	NCGC00100369	nd	nd	nd	1025267	CHEMBL1552485	nd	nd	nd	3-amino-N-(4-methoxyphenyl)-5,6,7,8,9,10-hexahydrocycloocta[b]thieno[3,2-e]pyridine-2-carboxamide	COC1=CC=C(NC(C2=C(N)C3=C(N=C4CCCCCCC4=C3)S2)=O)C=C1	C21H23N3O2S	4.015	-6.40509	381.5	10.9712	77.24	2	3	4	27	1	0	0	0	0	0	0	0	0	0	0	0	0	0	0	0	0	0	0	0	0	0	0	0	0	0	0	0
HD_MDS_ID_0230	NCGC00104681	nd	nd	nd	2156520	CHEMBL1367817	nd	nd	nd	N-(2-((2-(4-fluorophenyl)-1H-indol-3-yl)thio)ethyl)-2,3-dimethoxybenzamide	COC1=CC=CC(=C1OC)C(=O)NCCSC2=C(NC3=CC=CC=C32)C4=CC=C(C=C4)F	C25H23FN2O3S	5.34674	-7.42757	450.534	12.7461	63.35	2	3	9	32	0	0	0	0	0	0	0	0	0	0	0	0	0	0	0	0	0	0	0	0	0	0	0	0	0	0	0	0
HD_MDS_ID_0231	NCGC00113437	nd	nd	nd	16011431	CHEMBL1592838	nd	nd	nd	N-(4-ethylbenzyl)-2-((4-fluorobenzyl)thio)-1-methyl-1H-benzo[d]imidazole-6-carboxamide	CCC1=CC=C(C=C1)CNC(=O)C2=CC3=C(C=C2)N=C(N3C)SCC4=CC=C(C=C4)F	C25H24FN3OS	6.475	-8.28778	433.551	12.6394	46.92	1	2	8	31	0	0	0	0	0	0	0	0	0	0	0	0	0	0	0	0	0	0	0	0	0	0	0	0	0	0	0	0
HD_MDS_ID_0232	NCGC00117428	nd	nd	nd	16014428	CHEMBL1482470	nd	nd	nd	3-benzoyl-1,1-dioxido-2-pentyl-2H-benzo[e][1,2]thiazin-4-yl propionate	CCCCCN1C(C(C2=CC=CC=C2)=O)=C(OC(CC)=O)C3=CC=CC=C3S1(=O)=O	C23H25NO5S	4.9	-6.2422	427.521	11.7789	80.75	0	4	9	30	0	0	0	0	0	0	0	0	0	0	0	0	0	0	0	0	0	0	0	0	0	0	0	0	0	0	0	0
HD_MDS_ID_0233	NCGC00117430	nd	nd	nd	16014430	CHEMBL1325491	nd	nd	nd	3-benzoyl-2-butyl-1,1-dioxido-2H-benzo[e][1,2]thiazin-4-yl acetate	CCCCN1C(=C(C2=CC=CC=C2S1(=O)=O)OC(=O)C)C(=O)C3=CC=CC=C3	C21H21NO5S	3.983	-5.52521	399.467	10.8286	80.75	0	4	7	28	0	0	0	0	0	0	0	0	0	0	0	0	0	0	0	0	0	0	0	0	0	0	0	0	0	0	0	0
HD_MDS_ID_0234	NCGC00117432	nd	nd	nd	16014432	CHEMBL1552826	nd	nd	nd	3-benzoyl-2-butyl-1,1-dioxido-2H-benzo[e][1,2]thiazin-4-yl propionate	CCCCN1C(C(C2=CC=CC=C2)=O)=C(OC(CC)=O)C3=CC=CC=C3S1(=O)=O	C22H23NO5S	4.458	-5.72698	413.494	11.3071	80.75	0	4	8	29	0	0	0	0	0	0	0	0	0	0	0	0	0	0	0	0	0	0	0	0	0	0	0	0	0	0	0	0
HD_MDS_ID_0235	NCGC00122597	nd	nd	nd	16019177	CHEMBL1602662	nd	nd	nd	(5-(((2-chlorophenyl)sulfinyl)methyl)furan-2-yl)(4-(3-(trifluoromethyl)phenyl)piperazin-1-yl)methanone	C1CN(CCN1C2=CC=CC(=C2)C(F)(F)F)C(=O)C3=CC=C(O3)CS(=O)C4=CC=CC=C4Cl	C23H20ClF3N2O3S	3.12976	-7.04901	496.937	12.3578	72.97	0	2	7	33	0	0	0	0	0	0	0	0	0	0	0	0	0	0	0	0	0	0	0	0	0	0	0	0	0	0	0	0
HD_MDS_ID_0236	NCGC00126922	nd	nd	nd	16023905	CHEMBL1376293	nd	nd	nd	tert-butyl 4-(4-((2-(5-methoxy-1H-indol-3-yl)ethyl)carbamoyl)-1-(p-tolyl)-1H-pyrazol-5-yl)piperidine-1-carboxylate	CC1=CC=C(C=C1)N2C(=C(C=N2)C(=O)NCCC3=CNC4=C3C=C(C=C4)OC)C5CCN(CC5)C(=O)OC(C)(C)C	C32H39N5O4	4.757	-6.06841	557.695	15.9391	101.48	2	4	11	41	0	0	0	0	0	0	0	0	0	0	0	0	0	0	0	0	0	0	0	0	0	0	0	0	0	0	0	0
HD_MDS_ID_0237	NCGC00131485	nd	nd	nd	16028336	CHEMBL1474978	nd	nd	nd	6-(3,5-difluorobenzyl)-N-(3,5-dimethoxyphenyl)-5,6,7,8-tetrahydropyrido[4,3-d]pyrimidin-2-amine	COC1=CC(=CC(=C1)NC2=NC=C3CN(CCC3=N2)CC4=CC(=CC(=C4)F)F)OC	C22H22F2N4O2	3.422	-5.17666	412.44	11.1044	59.51	1	5	6	30	0	0	0	0	0	0	0	0	0	0	0	0	0	0	0	0	0	0	0	0	0	0	0	0	0	0	0	0
HD_MDS_ID_0238	NCGC00136813	nd	nd	nd	7287095	CHEMBL1592791	nd	nd	nd	N-(2-(2-(4-methoxyphenyl)-6-methylthiazolo[3,2-b][1,2,4]triazol-5-yl)ethyl)pivalamide	CC1=C(SC2=NC(=NN12)C3=CC=C(C=C3)OC)CCNC(=O)C(C)(C)C	C19H24N4O2S	2.656	-5.10114	372.493	10.4733	69.04	1	4	7	26	0	0	0	0	0	0	0	0	0	0	0	0	0	0	0	0	0	0	0	0	0	0	0	0	0	0	0	0
HD_MDS_ID_0239	NCGC00140752	nd	nd	nd	135437057	CHEMBL1484686	nd	nd	nd	2-((5-(2-ethylphenyl)-4-imino-3-methyl-4,5-dihydro-2H-pyrazolo[3,4-d]pyrimidin-6-yl)thio)-N-(p-tolyl)acetamide	CCC1=CC=CC=C1N2C(=N)C3=C(NN=C3N=C2SCC(=O)NC4=CC=C(C=C4)C)C	C23H24N6OS	5.257	-7.36465	432.552	12.3911	97.23	4	5	7	31	0	0	0	0	0	0	0	0	0	0	0	0	0	0	0	0	0	0	0	0	0	0	0	0	0	0	0	0
HD_MDS_ID_0240	NCGC00140755	nd	nd	nd	5240841	CHEMBL1444601	nd	nd	nd	7-(5-bromo-2-fluorophenyl)-5-(3-methoxyphenyl)-4,7-dihydrotetrazolo[1,5-a]pyrimidine	COC1=CC=CC(=C1)C2=CC(N3C(=NN=N3)N2)C4=C(C=CC(=C4)Br)F	C17H13BrFN5O	3.839	-5.31943	402.227	9.55596	64.86	1	4	3	25	0	0	0	0	0	0	0	0	0	0	0	0	0	0	0	0	0	0	0	0	0	0	0	0	0	0	0	0
HD_MDS_ID_0241	NCGC00274038	nd	nd	nd	9968854	CHEMBL3182420	nd	nd	494772-86-0	5-(4-(morpholinomethyl)phenyl)-3-ureidothiophene-2-carboxamide	O=C(N)C(S1)=C(NC(N)=O)C=C1C(C=C2)=CC=C2CN3CCOCC3	C17H20N4O3S	0.447	-4.15108	360.438	9.72355	110.68	3	4	6	25	0	0	0	0	0	0	0	0	0	0	0	0	0	0	0	0	0	0	0	0	0	0	0	0	0	0	0	0
HD_MDS_ID_0242	NCT-504	nd	nd	nd	44142148	CHEMBL1378392	nd	nd	nd	4-((1-methyl-1H-tetrazol-5-yl)thio)-5-(3-(methylsulfonyl)phenyl)thieno[2,3-d]pyrimidine	CS(C1=CC=CC(C2=CSC3=NC=NC(SC4=NN=NN4C)=C32)=C1)(=O)=O	C15H12N6O2S3	1.788	-6.72259	404.499	10.3116	103.52	0	7	4	26	0	0	0	0	0	0	0	0	0	0	0	0	0	0	0	0	0	0	0	0	0	0	0	0	0	0	0	0
HD_MDS_ID_0243	Neflamapimod	nd	VX-745	nd	3038525	CHEMBL119385	DB07138	5719	209410-46-8	5-(2,6-dichlorophenyl)-2-((2,4-difluorophenyl)thio)-6H-pyrimido[1,6-b]pyridazin-6-one	ClC1=CC=CC(Cl)=C1C2=C3C=CC(SC4=C(F)C=C(F)C=C4)=NN3C=NC2=O	C19H9Cl2F2N3OS	7.42	-8.65612	436.269	10.6905	45.03	0	3	3	28	0	0	0	0	0	0	0	0	0	0	0	0	0	0	0	0	0	0	0	0	0	0	0	0	0	0	0	0
HD_MDS_ID_0244	Niclosamide	nd	nd	nd	4477	CHEMBL1448	DB06803	8494	50-65-7	5-chloro-N-(2-chloro-4-nitrophenyl)-2-hydroxybenzamide	O=[N+]([O-])C1=CC(Cl)=C(NC(C2=C(O)C=CC(Cl)=C2)=O)C=C1	C13H8Cl2N2O4	3.74	-5.25173	327.123	7.73551	95.15	2	2	4	21	0	0	0	0	0	0	0	0	0	0	0	0	0	0	0	0	0	0	0	0	0	0	0	0	0	0	0	0
HD_MDS_ID_0245	Nicotinamide	nd	nd	nd	936	CHEMBL1140	DB02701	nd	98-92-0	Nicotinamide	O=C(N)C1=CN=CC=C1	C6H6N2O	-0.384	-0.37886	122.127	3.43488	55.98	1	2	1	9	0	0	0	0	0	0	0	0	0	0	0	0	0	0	0	0	0	0	0	0	0	0	0	0	0	0	0	0
HD_MDS_ID_0246	Nilotinib	nd	AMN107	nd	644241	CHEMBL255863	DB04868	5697	641571-10-0	4-methyl-N-(3-(4-methyl-1H-imidazol-1-yl)-5-(trifluoromethyl)phenyl)-3-((4-(pyridin-3-yl)pyrimidin-2-yl)amino)benzamide	CC1=C(NC2=NC=CC(C3=CN=CC=C3)=N2)C=C(C(NC4=CC(N5C=C(C)N=C5)=CC(C(F)(F)F)=C4)=O)C=C1	C28H22F3N7O	4.33676	-7.46933	529.526	14.1333	97.62	2	5	8	39	0	0	0	0	0	0	0	0	0	0	0	0	0	0	0	0	0	0	0	0	0	0	0	0	0	0	0	0
HD_MDS_ID_0247	N-methylquipazine	nd	nd	nd	5013	CHEMBL288591	nd	nd	28614-26-8	2-(4-methylpiperazin-1-yl)quinoline	CN1CCN(C2=NC3=CC=CC=C3C=C2)CC1	C14H17N3	1.953	-2.25882	227.311	6.89672	19.37	0	2	1	17	0	0	0	0	0	0	0	0	0	0	0	0	0	0	0	0	0	0	0	0	0	0	0	0	0	0	0	0
HD_MDS_ID_0248	Nogalamycin	nd	nd	nd	5289019	CHEMBL504459	nd	nd	1404-15-5	methyl (2R,3S,4R,5R,6R,11S,13S,14R)-4-(dimethylamino)-3,5,8,10,13-pentahydroxy-6,13-dimethyl-9,16-dioxo-11-(((2R,3R,4R,5S,6S)-3,4,5-trimethoxy-4,6-dimethyltetrahydro-2H-pyran-2-yl)oxy)-3,4,5,6,9,11,12,13,14,16-decahydro-2H-2,6-epoxytetraceno[1,2-b]oxocine-14-carboxylate	C[C@H]1[C@H](OC)[C@@](C)(OC)[C@@H](OC)[C@H](O[C@H]2C[C@](C)(O)[C@H](C(OC)=O)C3=CC4=C(C(C5=C(O)C=C6C(O[C@H]7[C@@H](O)[C@H](N(C)C)[C@@H](O)[C@]6(C)O7)=C5C4=O)=O)C(O)=C23)O1	C39H49NO16	1.35622	-5.4899	787.812	19.1772	229.44	5	16	8	56	0	0	0	0	0	0	0	0	0	0	0	0	0	0	0	0	0	0	0	0	0	0	0	0	0	0	0	0
HD_MDS_ID_0249	Nortriptyline	nd	nd	nd	4543	CHEMBL445	DB00540	2404	72-69-5	3-(10,11-dihydro-5H-dibenzo[a,d][7]annulen-5-ylidene)-N-methylpropan-1-amine	CNCC/C=C1C2=CC=CC=C2CCC3=CC=CC=C3\1	C19H21N	4.289	-4.13641	263.384	8.51931	12.03	1	1	3	20	0	0	0	0	0	0	0	0	0	0	0	0	0	0	0	0	0	0	0	0	0	0	0	0	0	0	0	0
HD_MDS_ID_0250	NV-5138	nd	nd	nd	129050791	CHEMBL4650303	nd	nd	2095886-80-7	(S)-2-amino-5,5-difluoro-4,4-dimethylpentanoic acid	CC(C[C@H](N)C(O)=O)(C(F)F)C	C7H13F2NO2	-1.34281	-0.61293	181.182	4.08915	63.32	3	3	4	12	0	0	0	0	0	0	0	0	0	0	0	0	0	0	0	0	0	1	0	0	0	0	0	0	0	0	0	0
HD_MDS_ID_0251	Olanzapine	nd	nd	nd	135398745	CHEMBL715	DB00334	47	132539-06-1	2-methyl-4-(4-methylpiperazin-1-yl)-10H-benzo[b]thieno[2,3-e][1,4]diazepine	CC1=CC2=C(NC3=CC=CC=C3N=C2N4CCN(C)CC4)S1	C17H20N4S	2.523	-3.6436	312.441	9.04965	30.87	1	2	1	22	0	0	0	0	0	0	0	0	0	0	0	0	0	0	0	0	0	0	0	0	0	0	0	0	0	0	0	0
HD_MDS_ID_0252	Olesoxime	nd	nd	nd	76971721	CHEMBL3545254	DB05185	8542	22033-87-0	(8S,9S,10R,13R,14S,17R)-10,13-dimethyl-17-((R)-6-methylheptan-2-yl)-1,2,6,7,8,9,10,11,12,13,14,15,16,17-tetradecahydro-3H-cyclopenta[a]phenanthren-3-one oxime	C[C@@H]([C@H]1CC[C@@H]2[C@]1(C)CC[C@H]3[C@H]2CCC4=CC(CC[C@]34C)=NO)CCCC(C)C	C27H45NO	7.647	-10.9995	399.663	12.1344	32.59	1	2	5	29	0	0	0	0	0	0	0	0	0	0	0	0	0	0	0	0	0	0	0	0	0	0	0	0	0	0	0	0
HD_MDS_ID_0253	Oligomycin	nd	nd	nd	78358496	nd	nd	nd	1404-19-9	(4E,5'R,6S,6'R,7R,8R,11S,12R,14S,15R,16S,18E,20Z,22R,25S,27S,28R)-22-ethyl-7,11,14,15-tetrahydroxy-6'-(2-hydroxypropyl)-5',6,8,10,12,14,16,28,29-nonamethyl-3',4',5',6'-tetrahydro-2,26-dioxaspiro[bicyclo[23.3.1]nonacosane-27,2'-pyran]-4,18,20-triene-3,9,13-trione	CC[C@@H]/1CC[C@H]2C(C([C@H]([C@@]3(O2)CC[C@H]([C@H](O3)CC(C)O)C)C)OC(=O)/C=C/[C@@H]([C@H]([C@H](C(=O)C([C@@H]([C@H](C(=O)[C@@]([C@@H]([C@H](C/C=C/C=C1)C)O)(C)O)C)O)C)C)O)C)C	C45H74O11	7.158	-6.67385	791.076	21.6157	180.05	5	10	3	56	0	0	0	0	0	0	0	0	0	0	0	0	0	0	0	0	0	0	0	0	0	0	0	0	0	0	0	0
HD_MDS_ID_0254	Ouabain	nd	nd	nd	439501	CHEMBL222863	DB01092	4826	630-60-4	4-((1R,3S,5S,8R,9S,10R,11R,13R,14S,17R)-1,5,11,14-tetrahydroxy-10-(hydroxymethyl)-13-methyl-3-(((2R,3R,4R,5R,6S)-3,4,5-trihydroxy-6-methyltetrahydro-2H-pyran-2-yl)oxy)hexadecahydro-1H-cyclopenta[a]phenanthren-17-yl)furan-2(5H)-one	C[C@H]1[C@@H]([C@H]([C@H]([C@@H](O1)O[C@H]2C[C@H]([C@@]3([C@@H]4[C@@H](CC[C@@]3(C2)O)[C@]5(CC[C@@H]([C@]5(C[C@H]4O)C)C6=CC(=O)OC6)O)CO)O)O)O)O	C29H44O12	-0.975	-1.83058	584.659	13.9527	206.6	8	11	4	41	0	0	0	0	0	0	0	0	0	0	0	0	0	0	0	0	0	0	0	0	0	0	0	0	0	0	0	0
HD_MDS_ID_0255	Panobinostat	nd	LBH589	nd	6918837	CHEMBL483254	DB06603	7489	404950-80-7	(E)-N-hydroxy-3-(4-(((2-(2-methyl-1H-indol-3-yl)ethyl)amino)methyl)phenyl)acrylamide	CC1=C(CCNCC2=CC=C(/C=C/C(NO)=O)C=C2)C3=CC=CC=C3N1	C21H23N3O2	3.664	-4.11937	349.434	10.3967	77.15	4	3	8	26	0	0	0	0	0	0	0	0	0	0	0	0	0	0	0	0	0	0	0	0	0	0	0	0	0	0	0	0
HD_MDS_ID_0256	Papaverine	nd	nd	nd	4680	CHEMBL19224	DB01113	nd	58-74-2	1-(3,4-dimethoxybenzyl)-6,7-dimethoxyisoquinoline	COC1=C(OC)C=C(CC2=NC=CC3=CC(OC)=C(OC)C=C32)C=C1	C20H21NO4	3.33748	-4.16199	339.391	9.76252	49.81	0	5	6	25	0	0	0	0	0	0	0	0	0	0	0	0	0	0	0	0	0	0	0	0	0	0	0	0	0	0	0	0
HD_MDS_ID_0257	Paroxetine	nd	nd	nd	43815	CHEMBL490	DB00715	4790	61869-08-7	(3S,4R)-3-((benzo[d][1,3]dioxol-5-yloxy)methyl)-4-(4-fluorophenyl)piperidine	FC(C=C1)=CC=C1[C@H]2[C@H](COC3=CC4=C(OCO4)C=C3)CNCC2	C19H20FNO3	3.439	-3.58315	329.371	9.02667	39.72	1	4	4	24	0	0	0	0	0	0	0	0	0	0	0	0	0	0	0	0	0	0	0	0	0	0	0	0	0	0	0	0
HD_MDS_ID_0258	PBF-999	nd	Unii-DY6W3nqa36	nd	77107498	CHEMBL3942498	nd	nd	1620909-95-6	5-bromo-N4-(prop-2-yn-1-yl)-2-(1H-1,2,4-triazol-1-yl)pyrimidine-4,6-diamine	C#CCNC1=NC(N2C=NC=N2)=NC(N)=C1Br	C9H8BrN7	-0.30694	-3.35475	294.116	6.43543	94.54	2	4	4	17	0	0	0	0	0	0	0	0	0	0	0	0	0	0	0	0	0	0	0	0	0	0	0	0	0	0	0	0
HD_MDS_ID_0259	PBR-06 F-18	nd	nd	nd	11696868	CHEMBL480193	DB17020	nd	1003581-94-9	N-(2,5-dimethoxybenzyl)-2-(fluoro-18F)-N-(2-phenoxyphenyl)acetamide	COC1=CC(CN(C(C[18F])=O)C2=CC=CC=C2OC3=CC=CC=C3)=C(OC)C=C1	C23H22FNO4	4.726	-5.45604	395.43	11.1307	48	0	3	9	29	0	0	0	0	0	0	0	0	0	0	0	0	0	0	0	0	0	0	0	0	0	0	0	0	0	0	0	0
HD_MDS_ID_0260	PBT2	PBT-2	PBT-1033	nd	10016012	CHEMBL3634131	DB05565	11108	747408-78-2	5,7-dichloro-2-((dimethylamino)methyl)quinolin-8-ol	CN(CC1=NC2=C(C(Cl)=CC(Cl)=C2O)C=C1)C	C12H12Cl2N2O	3.025	-3.10442	271.147	7.0148	36.36	1	3	2	17	0	0	0	0	0	0	0	0	0	0	0	0	0	0	0	0	0	0	0	0	0	0	0	0	0	0	0	0
HD_MDS_ID_0261	PD-168,077	nd	nd	nd	3645619	CHEMBL45244	nd	975	190383-31-4	N-((4-(2-cyanophenyl)piperazin-1-yl)methyl)-3-methylbenzamide	CC1=CC(C(NCN2CCN(C3=CC=CC=C3C#N)CC2)=O)=CC=C1	C20H22N4O	2.364	-3.82984	334.423	9.91132	59.37	1	3	6	25	0	0	0	0	0	0	0	0	0	0	0	0	0	0	0	0	0	0	0	0	0	0	0	0	0	0	0	0
HD_MDS_ID_0262	PG3d	nd	nd	nd	136843770	nd	nd	nd	nd	5-benzyl-4-hydroxy-2-(phenylethynyl)-6H-1,3-oxazin-6-one	OC(N=C1C#CC2=CC=CC=C2)=C(CC3=CC=CC=C3)C(O1)=O	C19H13NO3	4.616	-5.7208	303.317	8.78846	58.89	1	3	4	23	0	0	0	0	0	0	0	0	0	0	0	0	0	0	0	0	0	0	0	0	0	0	0	0	0	0	0	0
HD_MDS_ID_0263	PGL-001	nd	nd	nd	nd	nd	nd	nd	nd	methyl 3-((6-(phenylcarbamoyl)benzo[d]thiazol-2-yl)carbamoyl)benzoate	O=C(C1=CC(C(OC)=O)=CC=C1)NC2=NC3=C(C=C(C(NC4=CC=CC=C4)=O)C=C3)S2	C23H17N3O4S	4.454	-6.99344	431.472	12.0157	97.39	2	4	8	31	0	0	0	0	0	0	0	0	0	0	0	0	0	0	0	0	0	0	0	0	0	0	0	0	0	0	0	0
HD_MDS_ID_0264	PGL-005	nd	nd	nd	10361109	nd	nd	nd	nd	3-amino-N-(4-(6-methylbenzo[d]thiazol-2-yl)phenyl)benzamide	CC(C=C1)=CC2=C1N=C(C3=CC=C(NC(C4=CC(N)=CC=C4)=O)C=C3)S2	C21H17N3OS	4.813	-6.92044	359.453	10.6482	68.01	2	2	4	26	0	0	0	0	0	0	0	0	0	0	0	0	0	0	0	0	0	0	0	0	0	0	0	0	0	0	0	0
HD_MDS_ID_0265	PGL-016	nd	nd	nd	9858728	nd	nd	nd	nd	6,6'-thiobis(benzo[d]thiazol-2-amine)	NC1=NC2=C(C=C(SC3=CC4=C(N=C(N)S4)C=C3)C=C2)S1	C14H10N4S3	4.136	-6.2456	330.46	9.0279	77.82	2	2	2	21	0	0	0	0	0	0	0	0	0	0	0	0	0	0	0	0	0	0	0	0	0	0	0	0	0	0	0	0
HD_MDS_ID_0266	PGL-034	nd	nd	nd	838394	nd	nd	nd	nd	[6,6'-bibenzo[d]thiazole]-2,2'-diamine	NC1=NC2=C(C=C(C3=CC4=C(N=C(N)S4)C=C3)C=C2)S1	C14H10N4S2	3.85	-5.82672	298.394	8.32747	77.82	2	2	1	20	0	0	0	0	0	0	0	0	0	0	0	0	0	0	0	0	0	0	0	0	0	0	0	0	0	0	0	0
HD_MDS_ID_0267	PGL-072	nd	nd	nd	1102694	nd	nd	nd	nd	3-methoxy-N-(4-(6-methylbenzo[d]thiazol-2-yl)phenyl)benzamide	CC(C=C1)=CC2=C1N=C(C3=CC=C(NC(C4=CC(OC)=CC=C4)=O)C=C3)S2	C22H18N2O2S	5.441	-7.24994	374.464	11.0401	51.22	1	3	5	27	0	0	0	0	0	0	0	0	0	0	0	0	0	0	0	0	0	0	0	0	0	0	0	0	0	0	0	0
HD_MDS_ID_0268	PGL-077	nd	nd	nd	135474759	nd	nd	nd	nd	(E)-4-(((4-(benzo[d]thiazol-2-yl)phenyl)imino)methyl)-2,6-dibromobenzene-1,3-diol	BrC1=C(O)C(Br)=CC(/C=N/C(C=C2)=CC=C2C3=NC4=C(C=CC=C4)S3)=C1O	C20H12Br2N2O2S	6.801	-8.13727	504.202	11.55	65.71	2	4	3	27	0	0	0	0	0	0	0	0	0	0	0	0	0	0	0	0	0	0	0	0	0	0	0	0	0	0	0	0
HD_MDS_ID_0269	PGL-317	nd	nd	nd	3147179	CHEMBL600756	nd	nd	nd	2,2'-(1,3-phenylene)bis(benzo[d]thiazol-6-amine)	NC(C=C1)=CC2=C1N=C(C3=CC(C(S4)=NC5=C4C=C(N)C=C5)=CC=C3)S2	C20H14N4S2	5.181	-7.56818	374.492	10.829	77.82	2	2	2	26	0	0	0	0	0	0	0	0	0	0	0	0	0	0	0	0	0	0	0	0	0	0	0	0	0	0	0	0
HD_MDS_ID_0270	PGL-374	nd	nd	nd	825151	nd	nd	nd	313241-12-2	benzo[d]thiazole-2,5,6-triamine	C1=C(C(=CC2=C1N=C(S2)N)N)N	C7H8N4S	0.589	-1.83437	180.235	4.80884	90.95	3	1	0	12	0	0	0	0	0	0	0	0	0	0	0	0	0	0	0	0	0	0	0	0	0	0	0	0	0	0	0	0
HD_MDS_ID_0271	Piceatannol	nd	nd	nd	667639	CHEMBL69863	DB08399	nd	10083-24-6	(E)-4-(3,5-dihydroxystyryl)benzene-1,2-diol	C1=CC(=C(C=C1/C=C/C2=CC(=CC(=C2)O)O)O)O	C14H12O4	3.424	-2.81126	244.246	6.66159	80.92	4	4	2	18	0	0	0	0	0	0	0	0	0	0	0	0	0	0	0	0	0	0	0	0	0	0	0	0	0	0	0	0
HD_MDS_ID_0272	Pimozide	nd	nd	nd	16362	CHEMBL1423	DB01100	90	2062-78-4	1-(1-(4,4-bis(4-fluorophenyl)butyl)piperidin-4-yl)-1,3-dihydro-2H-benzo[d]imidazol-2-one	C1CN(CCC1N2C3=CC=CC=C3NC2=O)CCCC(C4=CC=C(C=C4)F)C5=CC=C(C=C5)F	C28H29F2N3O	5.963	-6.72961	461.556	13.1243	35.58	1	2	7	34	0	0	0	0	0	0	0	0	0	0	0	0	0	0	0	0	0	0	0	0	0	0	0	0	0	0	0	0
HD_MDS_ID_0273	Pizotifen	nd	nd	nd	27400	CHEMBL294951	DB06153	93	15574-96-6	4-(9,10-dihydro-4H-benzo[4,5]cyclohepta[1,2-b]thiophen-4-ylidene)-1-methylpiperidine	CN1CC/C(CC1)=C2C3=C(SC=C3)CCC4=CC=CC=C4/2	C19H21NS	3.871	-3.48748	295.45	9.09138	3.24	0	1	0	21	0	0	0	0	0	0	0	0	0	0	0	0	0	0	0	0	0	0	0	0	0	0	0	0	0	0	0	0
HD_MDS_ID_0274	Posiphen	nd	nd	nd	11249342	CHEMBL4297417	DB15317	nd	159652-53-6	(3aR,8aS)-1,3a,8-trimethyl-1,2,3,3a,8,8a-hexahydropyrrolo[2,3-b]indol-5-yl phenylcarbamate	C[C@]12CCN(C)[C@H]1N(C)C3=C2C=C(OC(NC4=CC=CC=C4)=O)C=C3	C20H23N3O2	3.373	-3.71296	337.423	9.69117	44.81	1	2	4	25	0	0	0	0	0	0	0	0	0	0	0	0	0	0	0	0	0	0	0	0	0	0	0	0	0	0	0	0
HD_MDS_ID_0275	Pramipexole	nd	nd	nd	119570	CHEMBL301265	DB00413	953	104632-26-0	(S)-N6-propyl-4,5,6,7-tetrahydrobenzo[d]thiazole-2,6-diamine	CCCN[C@H]1CCC2=C(C1)SC(=N2)N	C10H17N3S	1.348	-1.59956	211.333	6.03379	50.94	2	2	3	14	0	0	0	0	1	0	0	0	0	0	0	0	0	0	0	0	0	0	0	0	0	0	0	0	0	0	0	0
HD_MDS_ID_0276	PRE-084	nd	nd	nd	126402	CHEMBL305881	nd	6678	138847-85-5	2-morpholinoethyl 1-phenylcyclohexane-1-carboxylate	O=C(OCCN1CCOCC1)C2(C3=CC=CC=C3)CCCCC2	C19H27NO3	3.586	-3.86461	317.429	9.17177	38.77	0	3	6	23	0	0	0	0	0	0	0	0	0	0	0	0	0	0	0	0	0	0	0	0	0	0	0	0	0	0	0	0
HD_MDS_ID_0277	Prednisolone	nd	nd	nd	5755	CHEMBL131	DB00860	2866	50-24-8	(8S,9S,10R,11S,13S,14S,17R)-11,17-dihydroxy-17-(2-hydroxyacetyl)-10,13-dimethyl-6,7,8,9,10,11,12,13,14,15,16,17-dodecahydro-3H-cyclopenta[a]phenanthren-3-one	C[C@]12C[C@H](O)[C@H]3[C@@H](CCC4=CC(C=C[C@]34C)=O)[C@@H]1CC[C@]2(O)C(CO)=O	C21H28O5	1.778	-3.3569	360.45	9.57721	94.83	3	5	2	26	0	0	0	0	0	0	0	0	0	0	0	0	0	0	0	0	0	0	0	0	0	0	0	0	0	0	0	0
HD_MDS_ID_0278	Pridopidine	nd	TV-7820	nd	9795739	CHEMBL596802	DB11947	nd	346688-38-8	4-(3-(methylsulfonyl)phenyl)-1-propylpiperidine	CCCN1CCC(C2=CC(S(=O)(C)=O)=CC=C2)CC1	C15H23NO2S	2.622	-2.41441	281.42	7.97373	37.38	0	3	4	19	0	0	0	0	0	0	0	0	0	0	0	0	0	0	0	0	0	0	0	0	0	0	0	0	0	0	0	0
HD_MDS_ID_0279	Primidone	nd	nd	nd	4909	CHEMBL856	DB00794	5338	125-33-7	5-ethyl-5-phenyldihydropyrimidine-4,6(1H,5H)-dione	CCC1(C(=O)NCNC1=O)C2=CC=CC=C2	C12H14N2O2	1.483	-2.21094	218.256	6.14607	58.2	2	2	2	16	0	0	0	0	0	0	0	0	0	0	0	0	0	0	0	0	0	0	1	0	0	0	0	0	0	0	0	0
HD_MDS_ID_0280	Proscillaridin A	nd	nd	nd	5284613	CHEMBL600325	DB13307	nd	466-06-8	5-((3S,8R,9S,10R,13R,14S,17R)-14-hydroxy-10,13-dimethyl-3-(((2R,3R,4R,5R,6S)-3,4,5-trihydroxy-6-methyltetrahydro-2H-pyran-2-yl)oxy)-2,3,6,7,8,9,10,11,12,13,14,15,16,17-tetradecahydro-1H-cyclopenta[a]phenanthren-17-yl)-2H-pyran-2-one	C[C@H]1[C@@H]([C@H]([C@H]([C@@H](O1)O[C@H]2CC[C@@]3([C@H]4CC[C@@]5([C@H](CC[C@@]5([C@@H]4CCC3=C2)O)C6=COC(=O)C=C6)C)C)O)O)O	C30H42O8	2.374	-4.89201	530.658	13.8068	125.68	4	7	3	38	0	0	0	0	0	0	0	0	0	0	0	0	0	0	0	0	0	0	0	0	0	0	0	0	0	0	0	0
HD_MDS_ID_0281	Pyrazole Derivative 4f	nd	nd	nd	73442872	nd	nd	nd	nd	(2-aminothiazol-4-yl)(3-hydroxy-3-(trifluoromethyl)-3,3a,4,5,6,7-hexahydro-2H-indazol-2-yl)methanone	O=C(C1=CSC(N)=N1)N2N=C3CCCCC3C2(O)C(F)(F)F	C12H13F3N4O2S	1.69576	-3.09948	334.322	7.38359	91.81	2	4	3	22	0	0	0	0	0	0	0	0	0	0	0	0	0	0	0	0	0	0	0	0	0	0	0	0	0	0	0	0
HD_MDS_ID_0282	Quercetin	nd	nd	nd	5280343	CHEMBL50	DB04216	5346	117-39-5	2-(3,4-dihydroxyphenyl)-3,5,7-trihydroxy-4H-chromen-4-one	O=C(C1=C(O)C=C(O)C=C1O2)C(O)=C2C3=CC(O)=C(O)C=C3	C15H10O7	2.032	-2.77477	302.238	7.24013	127.45	5	6	1	22	0	0	0	0	0	0	0	0	0	0	0	0	0	0	0	0	0	0	0	0	0	0	0	0	0	0	0	0
HD_MDS_ID_0283	Quetiapine	nd	nd	nd	5002	CHEMBL716	DB01224	50	111974-69-7	2-(2-(4-(dibenzo[b,f][1,4]thiazepin-11-yl)piperazin-1-yl)ethoxy)ethan-1-ol	OCCOCCN1CCN(C2=NC3=CC=CC=C3SC4=CC=CC=C42)CC1	C21H25N3O2S	2.534	-4.53024	383.516	11.0184	48.3	1	4	6	27	0	0	0	0	0	0	0	0	0	0	0	0	0	0	0	0	0	0	0	0	0	0	0	0	0	0	0	0
HD_MDS_ID_0284	Quinidine	nd	nd	nd	441074	CHEMBL1294	DB00908	2342	56-54-2	(1S)-(6-methoxyquinolin-4-yl)((2R,4S,5R)-5-vinylquinuclidin-2-yl)methanol	COC1=CC2=C([C@H](O)[C@H]3C[C@@H]4CCN3C[C@@H]4C=C)C=CN=C2C=C1	C20H24N2O2	2.77	-3.03642	324.424	9.48242	45.59	1	4	4	24	0	0	0	0	0	0	0	0	0	0	0	0	0	0	0	0	0	0	0	0	0	0	0	0	0	0	0	0
HD_MDS_ID_0285	Ramelteon	nd	nd	nd	208902	CHEMBL1218	DB00980	1356	196597-26-9	(S)-N-(2-(1,6,7,8-tetrahydro-2H-indeno[5,4-b]furan-8-yl)ethyl)propionamide	CCC(NCC[C@@H]1CCC2=C1C3=C(OCC3)C=C2)=O	C16H21NO2	2.401	-3.12473	259.349	7.57432	38.33	1	2	5	19	0	0	0	0	0	0	0	0	0	0	0	0	0	0	0	0	0	0	0	0	0	0	0	0	0	0	0	0
HD_MDS_ID_0286	Remacemide	nd	nd	nd	60511	CHEMBL25843	DB06458	nd	128298-28-2	2-amino-N-(1,2-diphenylpropan-2-yl)acetamide	CC(C1=CC=CC=C1)(NC(CN)=O)CC2=CC=CC=C2	C17H20N2O	2.693	-3.37895	268.36	8.2497	55.12	2	2	6	20	0	0	0	0	0	0	0	0	0	0	0	0	0	0	0	0	0	0	0	0	0	0	0	0	0	0	0	0
HD_MDS_ID_0287	Repaglinide	nd	nd	nd	65981	CHEMBL1272	DB00912	6841	135062-02-1	(S)-2-ethoxy-4-(2-((3-methyl-1-(2-(piperidin-1-yl)phenyl)butyl)amino)-2-oxoethyl)benzoic acid	CCOC1=C(C(O)=O)C=CC(CC(N[C@H](C2=CC=CC=C2N3CCCCC3)CC(C)C)=O)=C1	C27H36N2O4	5.853	-5.94835	452.595	13.1413	78.87	3	4	11	33	0	0	0	0	0	0	0	0	0	0	0	0	0	0	0	0	0	0	0	0	0	0	0	0	0	0	0	0
HD_MDS_ID_0288	Resveratrol	nd	nd	nd	445154	CHEMBL165	DB02709	8741	501-36-0	(E)-5-(4-hydroxystyryl)benzene-1,3-diol	OC1=CC(/C=C/C2=CC=C(O)C=C2)=CC(O)=C1	C14H12O3	3.697	-3.17321	228.247	6.53419	60.69	3	3	2	17	0	0	0	0	0	0	0	0	0	0	0	0	0	0	0	0	0	0	0	0	0	0	0	0	0	0	0	0
HD_MDS_ID_0289	RGFP966	nd	nd	nd	56650312	CHEMBL4078477	nd	7500	1357389-11-7	(E)-N-(2-amino-4-fluorophenyl)-3-(1-cinnamyl-1H-pyrazol-4-yl)acrylamide	O=C(NC1=C(N)C=C(F)C=C1)/C=C/C(C=N2)=CN2C/C=C/C3=CC=CC=C3	C21H19FN4O	3.426	-4.48032	362.408	10.4712	72.94	2	2	7	27	0	0	0	0	0	0	0	0	0	0	0	0	0	0	0	0	0	0	0	0	0	0	0	0	0	0	0	0
HD_MDS_ID_0290	Rilmenidine	nd	nd	nd	68712	CHEMBL289480	DB11738	nd	54187-04-1	N-(dicyclopropylmethyl)-4,5-dihydrooxazol-2-amine	C1CC1C(C2CC2)NC3=NCCO3	C10H16N2O	1.62	-1.34096	180.251	5.0191	33.62	1	1	4	13	0	0	0	0	0	0	0	0	0	0	0	0	0	0	0	0	0	0	0	0	0	0	0	0	0	0	0	0
HD_MDS_ID_0291	Riluzole	nd	nd	nd	5070	CHEMBL744	DB00740	2326	1744-22-5	6-(trifluoromethoxy)benzo[d]thiazol-2-amine	FC(F)(F)OC1=CC(SC(N)=N2)=C2C=C1	C8H5F3N2OS	3.29676	-3.58194	234.201	5.04233	48.14	1	2	2	15	0	0	0	0	0	0	0	0	0	0	0	0	0	0	0	0	0	0	0	0	0	0	0	0	0	0	0	0
HD_MDS_ID_0292	Risperidone	nd	nd	nd	5073	CHEMBL85	DB00734	96	106266-06-2	3-(2-(4-(6-fluorobenzo[d]isoxazol-3-yl)piperidin-1-yl)ethyl)-2-methyl-6,7,8,9-tetrahydro-4H-pyrido[1,2-a]pyrimidin-4-one	CC1=C(CCN2CCC(C3=NOC4=C3C=CC(F)=C4)CC2)C(N5CCCCC5=N1)=O	C23H27FN4O2	2.796	-4.28771	410.493	11.3363	61.94	0	4	4	30	0	0	0	0	0	0	0	0	0	0	0	0	0	0	0	0	0	0	0	0	0	0	0	0	0	0	0	0
HD_MDS_ID_0293	Rivastigmine	nd	nd	nd	77991	CHEMBL636	DB00989	6602	123441-03-2	(S)-3-(1-(dimethylamino)ethyl)phenyl ethyl(methyl)carbamate	CCN(C(OC1=CC=CC([C@@H](N(C)C)C)=C1)=O)C	C14H22N2O2	2.569	-1.99214	250.342	7.3253	32.78	0	2	6	18	0	0	0	0	0	0	0	0	0	0	0	0	0	0	0	0	0	0	0	0	0	0	0	0	0	0	0	0
HD_MDS_ID_0294	Roflumilast	nd	nd	nd	449193	CHEMBL193240	DB01656	6962	162401-32-3	3-(cyclopropylmethoxy)-N-(3,5-dichloropyridin-4-yl)-4-(difluoromethoxy)benzamide	O=C(NC1=C(Cl)C=NC=C1Cl)C2=CC(OCC3CC3)=C(OC(F)F)C=C2	C17H14Cl2F2N2O3	3.93666	-4.37865	403.212	9.54811	60.45	1	4	8	26	0	0	0	0	0	0	0	0	0	0	0	0	0	0	0	0	0	0	0	0	0	0	0	0	0	0	0	0
HD_MDS_ID_0295	Rolipram	nd	nd	nd	5092	CHEMBL63	DB01954	5260	61413-54-5	4-(3-(cyclopentyloxy)-4-methoxyphenyl)pyrrolidin-2-one	COC1=C(C=C(C=C1)C2CC(=O)NC2)OC3CCCC3	C16H21NO3	2.12174	-2.55448	275.348	7.75436	47.56	1	3	4	20	0	0	0	0	0	0	0	0	0	0	0	0	0	0	0	0	0	0	0	0	0	0	0	0	0	0	0	0
HD_MDS_ID_0296	Rotenone	nd	nd	nd	6758	CHEMBL429023	DB11457	nd	83-79-4	(2R,6aS,12aS)-8,9-dimethoxy-2-(prop-1-en-2-yl)-1,2,12,12a-tetrahydrochromeno[3,4-b]furo[2,3-h]chromen-6(6aH)-one	CC(=C)[C@H]1CC2=C(O1)C=CC3=C2O[C@@H]4COC5=CC(=C(C=C5[C@@H]4C3=O)OC)OC	C23H22O6	3.11374	-4.64035	394.423	10.5552	63.22	0	6	3	29	0	0	0	0	0	0	0	0	0	0	0	0	0	0	0	0	0	0	0	0	0	0	0	0	0	0	0	0
HD_MDS_ID_0297	SAGE-718	nd	nd	nd	86305217	CHEMBL5095095	nd	nd	1629853-48-0	(3S,8S,9S,10R,13R,14S,17R)-3,10,13-trimethyl-17-((2R,5S)-6,6,6-trifluoro-5-hydroxy-5-methylhexan-2-yl)-2,3,4,7,8,9,10,11,12,13,14,15,16,17-tetradecahydro-1H-cyclopenta[a]phenanthren-3-ol	C[C@@]12C(C[C@](C)(CC1)O)=CC[C@@]3([C@@]2(CC[C@]4([C@]3(CC[C@@H]4[C@H](C)CC[C@@](C)(C(F)(F)F)O)[H])C)[H])[H]	C27H43F3O2	6.52176	-9.0586	456.633	12.1073	40.46	2	2	5	32	0	0	0	0	0	0	0	0	0	0	0	0	0	0	0	0	0	0	0	0	0	0	0	0	0	0	0	0
HD_MDS_ID_0298	SB 203186	nd	nd	nd	3272300	CHEMBL1255781	nd	255	nd	2-(piperidin-1-yl)ethyl 1H-indole-3-carboxylate	O=C(C1=CNC2=CC=CC=C21)OCCN3CCCCC3	C16H20N2O2	2.899	-2.70855	272.348	7.94286	45.33	1	2	5	20	0	0	0	0	0	0	0	0	0	0	0	0	0	0	0	0	0	0	0	0	0	0	0	0	0	0	0	0
HD_MDS_ID_0299	Securinine	nd	nd	nd	442872	CHEMBL303062	nd	nd	5610-40-2	(6S,11aR,11bS)-9,10,11,11a-tetrahydro-8H-6,11b-methanofuro[2,3-c]pyrido[1,2-a]azepin-2(6H)-one	C1CCN2[C@H](C1)[C@]34C[C@H]2C=CC3=CC(=O)O4	C13H15NO2	1.931	-2.32027	217.268	5.93589	29.54	0	2	0	16	0	0	0	0	0	0	0	0	0	0	0	0	0	0	0	0	0	0	0	0	0	0	0	0	0	0	0	0
HD_MDS_ID_0300	Selisistat	nd	EX527	nd	5113032	CHEMBL420311	DB13978	8100	49843-98-3	6-chloro-2,3,4,9-tetrahydro-1H-carbazole-1-carboxamide	ClC1=CC2=C(C=C1)NC3=C2CCCC3C(N)=O	C13H13ClN2O	2.376	-3.651	248.713	6.79591	58.88	2	1	1	17	0	0	0	0	0	0	0	0	0	0	0	0	0	0	0	0	0	0	0	0	0	0	0	0	0	0	0	0
HD_MDS_ID_0301	Sertraline	nd	nd	nd	68617	CHEMBL809	DB01104	4798	79617-96-2	(1S,4S)-4-(3,4-dichlorophenyl)-N-methyl-1,2,3,4-tetrahydronaphthalen-1-amine	CN[C@H]1CC[C@@H](C2=CC(Cl)=C(Cl)C=C2)C3=CC=CC=C13	C17H17Cl2N	5.462	-5.13728	306.236	8.60619	12.03	1	1	2	20	0	0	0	0	0	0	0	0	0	0	0	0	0	0	0	0	0	0	0	0	0	0	0	0	0	0	0	0
HD_MDS_ID_0302	Sirolimus	nd	Rapamycin	nd	5284616	CHEMBL413	DB00877	6031	53123-88-9	(1R,9S,12S,15R,16E,18R,19R,21R,23S,24E,26E,28E,30S,32S,35R)-1,18-dihydroxy-12-[(2R)-1-[(1S,3R,4R)-4-hydroxy-3-methoxycyclohexyl]propan-2-yl]-19,30-dimethoxy-15,17,21,23,29,35-hexamethyl-11,36-dioxa-4-azatricyclo[30.3.1.04,9]hexatriaconta-16,24,26,28-tetraene-2,3,10,14,20-pentone	C[C@@H]1CC[C@H]2C[C@H](OC)/C(C)=C/C=C/C=C/[C@@H](C)C[C@@H](C)C([C@H](OC)[C@H](O)/C(C)=C/[C@@H](C)C(C[C@@H]([C@@H](C[C@@H]3CC[C@@H](O)[C@H](OC)C3)C)OC([C@@H]4CCCCN4C(C([C@]1(O)O2)=O)=O)=O)=O)=O	C51H79NO13	6.874	-7.59355	914.187	24.8712	195.43	3	12	6	65	0	0	0	0	0	0	0	0	0	0	0	0	0	0	0	0	0	0	0	0	0	0	0	0	0	0	0	0
HD_MDS_ID_0303	SMER10	nd	nd	nd	799645	CHEMBL1240830	nd	nd	nd	3-amino-3H-spiro[benzo[h]quinazoline-5,1'-cyclopentan]-4(6H)-one	NN1C(C2=C(C(C=CC=C3)=C3CC24CCCC4)N=C1)=O	C16H17N3O	2.139	-4.95718	267.332	7.64187	58.69	1	3	0	20	0	0	0	0	0	0	0	0	0	0	0	0	0	0	0	0	0	0	0	0	0	0	0	0	0	0	0	0
HD_MDS_ID_0304	SMER18	nd	nd	nd	877863	CHEMBL1240890	nd	nd	nd	(Z)-1-(4-chlorophenyl)-3-((3-hydroxyphenyl)amino)but-2-en-1-one	OC1=CC(N/C(C)=C\C(C2=CC=C(Cl)C=C2)=O)=CC=C1	C16H14ClNO2	4.185	-4.23166	287.746	8.11245	49.33	2	2	4	20	0	0	0	0	0	0	0	0	0	0	0	0	0	0	0	0	0	0	0	0	0	0	0	0	0	0	0	0
HD_MDS_ID_0305	SMER28	nd	nd	nd	1560402	CHEMBL494325	nd	nd	307538-42-7	N-allyl-6-bromoquinazolin-4-amine	C=CCNC1=NC=NC2=C1C=C(Br)C=C2	C11H10BrN3	2.511	-3.82876	264.126	6.40827	37.81	1	2	3	15	0	0	0	0	0	0	0	0	0	0	0	0	0	0	0	0	0	0	0	0	0	0	0	0	0	0	0	0
HD_MDS_ID_0306	Sodium Butyrate	nd	Butyric Acid	nd	5222465	CHEMBL62381	DB03568	1059	156-54-7	Sodium Butyrate	CCCC([O-])=O.[Na+]	C4H7NaO2	0.959	-0.57118	110.088	8.40818	40.13	0	0	2	7	0	0	0	0	0	0	0	0	0	0	0	0	0	0	0	0	0	0	0	0	0	0	0	0	0	0	0	0
HD_MDS_ID_0307	Sodium Phenylbutyrate	nd	Phenylbutyric Acid	nd	5258	CHEMBL1746	DB06819	8480	1716-12-7	sodium 4-phenylbutanoate	O=C([O-])CCCC1=CC=CC=C1.[Na+]	C10H11NaO2	2.322	-2.07334	186.186	10.9369	40.13	0	0	4	13	0	0	0	0	0	0	0	0	0	0	0	0	0	0	0	0	0	0	0	0	0	0	0	0	0	0	0	0
HD_MDS_ID_0308	Sodium Valproate	nd	Valproic Acid	nd	16760703	CHEMBL433	DB00313	7009	1069-66-5	sodium 2-propylpentanoate	CCCC(C([O-])=O)CCC.[Na+]	C8H15NaO2	2.655	-2.31861	166.196	10.2735	40.13	0	0	5	11	0	0	0	0	0	0	0	0	0	0	0	0	0	0	0	0	0	0	0	0	0	0	0	0	0	0	0	0
HD_MDS_ID_0309	SRT2104	nd	nd	nd	25108829	CHEMBL4297436	DB12186	9515	1093403-33-8	4-methyl-N-(2-(3-(morpholinomethyl)imidazo[2,1-b]thiazol-6-yl)phenyl)-2-(pyridin-3-yl)thiazole-5-carboxamide	CC1=C(SC(=N1)C2=CN=CC=C2)C(=O)NC3=CC=CC=C3C4=CN5C(=CSC5=N4)CN6CCOCC6	C26H24N6O2S2	2.586	-6.7155	516.65	14.3748	85.17	1	6	7	36	0	0	0	0	0	0	0	0	0	0	0	0	0	0	0	0	0	0	0	0	0	0	0	0	0	0	0	0
HD_MDS_ID_0310	SRX246	nd	nd	nd	44428551	CHEMBL244243	DB16968	12262	512784-93-9	(R)-4-([1,4'-bipiperidin]-1'-yl)-4-oxo-2-((3S,4R)-2-oxo-3-((S)-2-oxo-4-phenyloxazolidin-3-yl)-4-((E)-styryl)azetidin-1-yl)-N-((R)-1-(3-(trifluoromethyl)phenyl)ethyl)butanamide	C[C@@H](NC([C@H](N1[C@H](/C=C/C2=CC=CC=C2)[C@H](N3[C@@H](C4=CC=CC=C4)COC3=O)C1=O)CC(N5CCC(N6CCCCC6)CC5)=O)=O)C7=CC(C(F)(F)F)=CC=C7	C43H48F3N5O5	6.61476	-8.61697	771.881	20.8036	102.5	1	5	14	56	0	0	0	0	0	0	0	0	0	0	0	0	0	0	0	0	0	0	0	0	0	0	0	0	0	0	0	0
HD_MDS_ID_0311	Sulforaphane	nd	nd	nd	5350	CHEMBL48802	DB12422	6569	4478-93-7	1-isothiocyanato-4-(methylsulfinyl)butane	CS(=O)CCCCN=C=S	C6H11NOS2	0.984	-1.4088	177.292	4.81376	80.73	0	3	5	10	0	0	0	0	0	0	0	0	0	0	0	0	0	0	0	0	0	0	0	0	0	0	0	0	0	0	0	0
HD_MDS_ID_0312	Sulpiride	nd	nd	nd	5355	CHEMBL26	DB00391	5501	15676-16-1	N-((1-ethylpyrrolidin-2-yl)methyl)-2-methoxy-5-sulfamoylbenzamide	CCN1CCCC1CNC(C2=C(OC)C=CC(S(=O)(N)=O)=C2)=O	C15H23N3O4S	0.495	-2.58548	341.432	8.8656	101.73	2	5	7	23	0	0	0	0	0	0	0	0	0	0	0	0	0	0	0	0	0	0	0	0	0	0	0	0	0	0	0	0
HD_MDS_ID_0313	SW02	nd	nd	nd	44454748	CHEMBL404587	nd	nd	1010820-68-4	ethyl 4-(4-bromophenyl)-1-(4-methoxy-4-oxobutyl)-6-methyl-2-oxo-1,2,3,4-tetrahydropyrimidine-5-carboxylate	CCOC(C1=C(C)N(CCCC(OC)=O)C(NC1C2=CC=C(Br)C=C2)=O)=O	C19H23BrN2O5	3.018	-4.32103	439.306	10.5778	84.94	1	3	9	27	0	0	0	0	0	0	0	0	0	0	0	0	0	0	0	0	0	0	0	0	0	0	0	0	0	0	0	0
HD_MDS_ID_0314	Temsirolimus	nd	CCI-779	nd	6918289	CHEMBL1201182	DB06287	5892	162635-04-3	[(1R,2R,4S)-4-[(2R)-2-[(1R,9S,12S,15R,16E,18R,19R,21R,23S,24E,26E,28E,30S,32S,35R)-1,18-dihydroxy-19,30-dimethoxy-15,17,21,23,29,35-hexamethyl-2,3,10,14,20-pentaoxo-11,36-dioxa-4-azatricyclo[30.3.1.04,9]hexatriaconta-16,24,26,28-tetraen-12-yl]propyl]-2-methoxycyclohexyl] 3-hydroxy-2-(hydroxymethyl)-2-methylpropanoate	C[C@@H]1CC[C@H]2C[C@@H](/C(=C/C=C/C=C/[C@H](C[C@H](C(=O)[C@@H]([C@@H](/C(=C/[C@H](C(=O)C[C@H](OC(=O)[C@@H]3CCCCN3C(=O)C(=O)[C@@]1(O2)O)[C@H](C)C[C@@H]4CC[C@H]([C@@H](C4)OC)OC(=O)C(C)(CO)CO)C)/C)O)OC)C)C)/C)OC	C56H87NO16	6.00174	-7.75743	1030.3	27.5838	241.96	4	14	11	73	0	0	0	0	0	0	0	0	0	0	0	0	0	0	0	0	0	0	0	0	0	0	0	0	0	0	0	0
HD_MDS_ID_0315	Terguride	nd	nd	nd	443951	CHEMBL73151	DB13399	56	37686-84-3	1,1-diethyl-3-((6aR,9S,10aR)-7-methyl-4,6,6a,7,8,9,10,10a-octahydroindolo[4,3-fg]quinolin-9-yl)urea	CCN(C(N[C@H]1C[C@H]2[C@H](N(C)C1)CC3=CNC4=CC=CC2=C34)=O)CC	C20H28N4O	2.115	-2.57896	340.471	9.93244	51.37	2	2	5	25	0	0	0	0	0	0	0	0	0	0	0	0	0	0	0	0	0	0	0	0	0	0	0	0	0	0	0	0
HD_MDS_ID_0316	Tetrabenazine	nd	nd	nd	6018	CHEMBL117785	DB04844	4834	58-46-8	3-isobutyl-9,10-dimethoxy-1,3,4,6,7,11b-hexahydro-2H-pyrido[2,1-a]isoquinolin-2-one	CC(CC1CN2CCC3=CC(OC)=C(OC)C=C3C2CC1=O)C	C19H27NO3	2.70874	-3.53242	317.429	9.10521	38.77	0	4	4	23	0	0	0	0	0	0	0	0	0	0	0	0	0	0	0	0	0	0	0	0	0	0	0	0	0	0	0	0
HD_MDS_ID_0317	Tetradecylthioacetic Acid	nd	nd	nd	114924	CHEMBL187734	nd	nd	2921-20-2	2-(tetradecylthio)acetic acid	CCCCCCCCCCCCCCSCC(O)=O	C16H32O2S	6.166	-6.77466	288.496	8.65745	37.3	2	2	15	19	0	0	0	0	0	0	0	0	0	0	0	0	0	0	0	0	0	0	0	0	0	0	0	0	0	0	0	0
HD_MDS_ID_0318	Thiamine	nd	Vitamin B1	nd	1130	CHEMBL1547	DB00152	4629	7771-57-5	2-[3-[(4-amino-2-methylpyrimidin-5-yl)methyl]-4-methyl-1,3-thiazol-3-ium-5-yl]ethanol	CC1=C(SC=[N+]1CC2=CN=C(N=C2N)C)CCO	C12H17N4OS+	0.474	-1.11812	265.361	7.39912	75.91	2	3	4	18	0	0	0	0	0	0	0	0	0	0	0	0	0	0	0	0	0	0	0	0	0	0	0	0	0	0	0	0
HD_MDS_ID_0319	Thiomuscimol	nd	nd	nd	5448	CHEMBL133628	nd	nd	62020-54-6	5-(aminomethyl)isothiazol-3(2H)-one	O=C1NSC(CN)=C1	C4H6N2OS	-0.138	-1.27848	130.171	3.26672	55.12	2	2	1	8	0	0	0	0	0	0	0	0	0	0	0	0	0	0	0	0	0	0	0	0	0	0	0	0	0	0	0	0
HD_MDS_ID_0320	Tiapride	nd	nd	nd	5467	CHEMBL84158	DB13025	nd	51012-32-9	N-(2-(diethylamino)ethyl)-2-methoxy-5-(methylsulfonyl)benzamide	CCN(CCNC(C1=C(OC)C=CC(S(=O)(C)=O)=C1)=O)CC	C15H24N2O4S	0.953	-2.27439	328.433	8.77523	75.71	1	5	9	22	0	0	0	0	0	0	0	0	0	0	0	0	0	0	0	0	0	0	0	0	0	0	0	0	0	0	0	0
HD_MDS_ID_0321	TNP	nd	nd	nd	16760513	CHEMBL467591	nd	nd	519178-28-0	N6-(4-nitrobenzyl)-N2-(3-(trifluoromethyl)benzyl)-9H-purine-2,6-diamine	FC(C1=CC(CNC2=NC(NC=N3)=C3C(NCC4=CC=C([N+]([O-])=O)C=C4)=N2)=CC=C1)(F)F	C20H16F3N7O2	3.89682	-7.36044	443.389	10.9355	124.34	5	4	8	32	0	0	0	0	0	0	0	0	0	0	0	0	0	0	0	0	0	0	0	0	0	0	0	0	0	0	0	0
HD_MDS_ID_0322	Todralazine	nd	nd	nd	5501	CHEMBL1079787	nd	nd	14679-73-3	ethyl 2-(phthalazin-1-yl)hydrazine-1-carboxylate	CCOC(=O)NNC1=NN=CC2=CC=CC=C21	C11H12N4O2	2.351	-2.61211	232.243	6.32553	76.14	2	3	5	17	0	0	0	0	0	0	0	0	0	0	0	0	0	0	0	0	0	0	0	0	0	0	0	0	0	0	0	0
HD_MDS_ID_0323	Trazodone	nd	nd	nd	5533	CHEMBL621	DB00656	213	19794-93-5	2-(3-(4-(3-chlorophenyl)piperazin-1-yl)propyl)-[1,2,4]triazolo[4,3-a]pyridin-3(2H)-one	O=C(N1C=CC=CC1=N2)N2CCCN3CCN(C4=CC(Cl)=CC=C4)CC3	C19H22ClN5O	2.668	-3.76696	371.872	10.1606	42.39	0	3	5	26	0	0	0	0	0	0	0	0	0	0	0	0	0	0	0	0	0	0	0	0	0	0	0	0	0	0	0	0
HD_MDS_ID_0324	Trehalose	nd	nd	nd	7427	CHEMBL1236395	DB12310	nd	99-20-7	(2R,2'R,3S,3'S,4S,4'S,5R,5'R,6R,6'R)-6,6'-oxybis(2-(hydroxymethyl)tetrahydro-2H-pyran-3,4,5-triol)	C([C@@H]1[C@H]([C@@H]([C@H]([C@H](O1)O[C@@H]2[C@@H]([C@H]([C@@H]([C@H](O2)CO)O)O)O)O)O)O)O	C12H22O11	-4.848	1.54272	342.297	6.91663	189.53	8	11	4	23	0	0	0	0	0	0	0	0	0	0	0	0	0	0	0	0	0	0	0	0	0	0	0	0	0	0	0	0
HD_MDS_ID_0325	Triamcinolone	nd	nd	nd	31307	CHEMBL1451	DB00620	2870	124-94-7	(8S,9R,10S,11S,13S,14S,16R,17S)-9-fluoro-11,16,17-trihydroxy-17-(2-hydroxyacetyl)-10,13-dimethyl-6,7,8,9,10,11,12,13,14,15,16,17-dodecahydro-3H-cyclopenta[a]phenanthren-3-one	C[C@]12C[C@H](O)[C@@]3(F)[C@@H](CCC4=CC(C=C[C@@]43C)=O)[C@@H]1C[C@@H](O)[C@]2(O)C(CO)=O	C21H27FO6	0.778	-2.57305	394.439	9.78071	115.06	4	6	2	28	0	0	0	0	0	0	0	0	0	0	0	0	0	0	0	0	0	0	0	0	0	0	0	0	0	0	0	0
HD_MDS_ID_0326	Trichostatin A	nd	nd	nd	444732	CHEMBL99	DB04297	7005	58880-19-6	(R,2E,4E)-7-(4-(dimethylamino)phenyl)-N-hydroxy-4,6-dimethyl-7-oxohepta-2,4-dienamide	C[C@@H](C(C1=CC=C(N(C)C)C=C1)=O)/C=C(/C=C/C(NO)=O)C	C17H22N2O3	2.164	-3.43833	302.374	8.71829	69.64	2	3	7	22	0	0	0	0	0	0	0	0	0	0	0	0	0	0	0	0	0	0	0	0	0	0	0	0	0	0	0	0
HD_MDS_ID_0327	Triheptanoin	nd	nd	nd	69286	CHEMBL4297585	DB11677	11431	620-67-7	propane-1,2,3-triyl triheptanoate	CCCCCCC(OCC(OC(CCCCCC)=O)COC(CCCCCC)=O)=O	C24H44O6	6.32848	-7.62508	428.61	12.2099	78.9	0	3	23	30	0	0	0	0	0	0	0	0	0	0	0	0	0	0	0	0	0	0	0	0	0	0	0	0	0	0	0	0
HD_MDS_ID_0328	Triprolidine	nd	nd	nd	5282443	CHEMBL855	DB00427	1228	486-12-4	(E)-2-(3-(pyrrolidin-1-yl)-1-(p-tolyl)prop-1-en-1-yl)pyridine	CC1=CC=C(C=C1)/C(=C\CN2CCCC2)/C3=CC=CC=N3	C19H22N2	3.864	-3.46072	278.399	8.82064	16.13	0	2	4	21	0	0	0	0	0	0	0	0	0	0	0	0	0	0	0	0	0	0	0	0	0	0	0	0	0	0	0	0
HD_MDS_ID_0329	Tropisetron	nd	nd	nd	656665	CHEMBL56564	DB11699	260	89565-68-4	8-methyl-8-azabicyclo[3.2.1]octan-3-yl 1H-indole-3-carboxylate	CN1[C@@H]2CC[C@H]1CC(C2)OC(=O)C3=CNC4=CC=CC=C43	C17H20N2O2	3.352	-3.05916	284.359	8.14918	45.33	1	2	3	21	0	0	0	0	0	0	0	0	0	0	0	0	0	0	0	0	0	0	0	0	0	0	0	0	0	0	0	0
HD_MDS_ID_0330	Ubiquinol	nd	nd	nd	9962735	nd	DB11340	nd	992-78-9	2-((2E,6E,10E,14E,18E,22E,26E,30E,34E)-3,7,11,15,19,23,27,31,35,39-decamethyltetraconta-2,6,10,14,18,22,26,30,34,38-decaen-1-yl)-5,6-dimethoxy-3-methylbenzene-1,4-diol	CC1=C(C/C=C(CC/C=C(CC/C=C(CC/C=C(CC/C=C(CC/C=C(CC/C=C(CC/C=C(CC/C=C(CC/C=C(C)\C)\C)\C)\C)\C)\C)\C)\C)\C)\C)C(O)=C(OC)C(OC)=C1O	C59H92O4	10.0897	-19.4259	865.381	27.3136	58.92	2	4	31	63	0	0	0	0	0	0	0	0	0	0	0	0	0	0	0	0	0	0	0	0	0	0	0	0	0	0	0	0
HD_MDS_ID_0331	Ubiquinone	nd	Coenzyme Q10	Ubidecarenone	5281915	CHEMBL454801	DB09270	nd	303-98-0	2-((2E,6E,10E,14E,18E,22E,26E,30E,34E)-3,7,11,15,19,23,27,31,35,39-decamethyltetraconta-2,6,10,14,18,22,26,30,34,38-decaen-1-yl)-5,6-dimethoxy-3-methylcyclohexa-2,5-diene-1,4-dione	CC1=C(C/C=C(CC/C=C(CC/C=C(CC/C=C(CC/C=C(CC/C=C(CC/C=C(CC/C=C(CC/C=C(CC/C=C(C)\C)\C)\C)\C)\C)\C)\C)\C)\C)\C)C(C(OC)=C(OC)C1=O)=O	C59H90O4	8.92774	-19.9637	863.365	27.2232	52.6	0	4	31	63	0	0	0	0	0	0	0	0	0	0	0	0	0	0	0	0	0	0	0	0	0	0	0	0	0	0	0	0
HD_MDS_ID_0332	UKH-1114	nd	nd	nd	123841550	CHEMBL5189158	nd	nd	nd	3-(9-(4-(trifluoromethyl)phenyl)-3,4,5,6-tetrahydro-1,6-methanobenzo[c]azocin-2(1H)-yl)propan-1-ol	OCCCN1C2CC(CCC1)C3=CC=C(C4=CC=C(C(F)(F)F)C=C4)C=C32	C22H24F3NO	5.49276	-5.55107	375.434	10.0689	23.47	1	2	5	27	0	0	0	0	0	0	0	0	0	0	0	0	0	0	0	0	0	0	0	0	0	0	0	1	0	0	0	0
HD_MDS_ID_0333	Ursodeoxycholic acid	nd	Ursodiol	nd	31401	CHEMBL1551	DB01586	7104	128-13-2	(R)-4-((3R,5S,7S,8R,9S,10S,13R,14S,17R)-3,7-dihydroxy-10,13-dimethylhexadecahydro-1H-cyclopenta[a]phenanthren-17-yl)pentanoic acid	C[C@@H]([C@H]1CC[C@@H]2[C@]1(C)CC[C@H]3[C@H]2[C@@H](O)C[C@H]4[C@]3(C)CC[C@@H](O)C4)CCC(O)=O	C24H40O4	4.914	-6.26385	392.58	10.9288	77.76	4	4	4	28	0	0	0	0	0	0	0	0	0	0	0	0	0	0	0	0	0	0	0	0	0	0	0	0	0	0	0	0
HD_MDS_ID_0334	Valbenazine	nd	NBI-98854	nd	24795069	CHEMBL2364639	DB11915	8694	1025504-45-3	(2R,3R,11bR)-3-isobutyl-9,10-dimethoxy-1,3,4,6,7,11b-hexahydro-2H-pyrido[2,1-a]isoquinolin-2-yl L-valinate	CC(C[C@@H]1CN2CCC3=CC(OC)=C(OC)C=C3[C@H]2C[C@H]1OC([C@@H](N)C(C)C)=O)C	C24H38N2O4	4.25774	-4.67105	418.578	11.85	74.02	1	5	8	30	0	0	0	0	0	0	0	0	0	0	0	0	0	0	0	0	1	0	0	0	0	0	0	0	0	0	0	0
HD_MDS_ID_0335	Varenicline	nd	nd	nd	170361	CHEMBL1396	DB01273	5459	249296-44-4	7,8,9,10-tetrahydro-6H-6,10-methanoazepino[4,5-g]quinoxaline	C12CC(C3=CC4=NC=CN=C4C=C23)CNC1	C13H13N3	0.93653	-0.76965	211.268	6.20871	37.81	1	3	0	16	0	0	0	0	0	0	0	1	0	0	0	0	0	0	0	0	0	0	0	0	0	0	0	0	0	0	0	0
HD_MDS_ID_0336	Venlafaxine	nd	nd	nd	5656	CHEMBL637	DB00285	7321	93413-69-5	1-(2-(dimethylamino)-1-(4-methoxyphenyl)ethyl)cyclohexan-1-ol	CN(CC(C1(O)CCCCC1)C2=CC=C(OC)C=C2)C	C17H27NO2	3.207	-2.51134	277.408	8.25089	32.7	1	3	5	20	0	0	0	0	0	0	0	0	0	0	0	0	0	0	0	0	0	0	0	0	0	0	0	0	0	0	0	0
HD_MDS_ID_0337	VH01	nd	nd	nd	4551170	nd	nd	nd	nd	7-chloro-2-(3-(dimethylamino)propyl)-1-(3-ethoxyphenyl)-1,2-dihydrochromeno[2,3-c]pyrrole-3,9-dione	ClC1=CC2=C(OC(C(N(CCCN(C)C)C3C4=CC(OCC)=CC=C4)=O)=C3C2=O)C=C1	C24H25ClN2O4	3.744	-5.98504	440.927	12.0344	59.08	0	4	7	31	0	0	0	0	0	0	0	0	0	0	0	0	0	0	0	0	0	0	0	0	0	0	0	0	0	0	0	0
HD_MDS_ID_0338	VH03	nd	nd	nd	6619215	nd	nd	nd	nd	N-(3,4-dimethoxyphenethyl)-3-(4-oxo-3,4,5,6,7,8-hexahydrobenzo[4,5]thieno[2,3-d]pyrimidin-2-yl)propanamide	O=C(NC(CCC(NCCC1=CC=C(OC)C(OC)=C1)=O)=N2)C3=C2SC4=C3CCCC4	C23H27N3O4S	2.45874	-5.11181	441.552	12.2106	89.02	2	5	9	31	0	0	0	0	0	0	0	0	0	0	0	0	0	0	0	0	0	0	0	0	0	0	0	0	0	0	0	0
HD_MDS_ID_0339	VH06	nd	nd	nd	22422875	nd	nd	nd	nd	N-[2-(diethylamino)ethyl]-2-[[5,7-dimethyl-6-[(2-methylphenyl)methyl]-[1,2,4]triazolo[1,5-a]pyrimidin-2-yl]sulfanyl]acetamide	CCN(CC)CCNC(=O)CSC1=NN2C(=C(C(=NC2=N1)C)CC3=CC=CC=C3C)C	C23H32N6OS	2.244	-6.3306	440.616	12.7224	75.41	1	5	11	31	0	0	0	0	0	0	0	0	0	0	0	0	0	0	0	0	0	0	0	0	0	0	0	0	0	0	0	0
HD_MDS_ID_0340	VH08	nd	nd	nd	92418225	nd	nd	nd	nd	1-(3,4-dimethoxybenzyl)-4-((2-(trifluoromethyl)-7H-pyrrolo[2,3-b]pyridin-7-yl)methyl)piperidin-4-ol	OC1(CCN(CC2=CC(OC)=C(OC)C=C2)CC1)CN3C4=NC(C(F)(F)F)=CC4=CC=C3	C23H26F3N3O3	3.6915	-5.34613	449.473	11.5183	59.75	1	5	7	32	0	0	0	0	0	0	0	0	0	0	0	0	0	0	0	0	0	0	0	0	0	0	0	0	0	0	0	0
HD_MDS_ID_0341	VH21	nd	nd	nd	4401480	nd	nd	nd	nd	N-(3,4-dimethoxyphenethyl)-3-(4-oxo-2-((pyridin-3-ylmethyl)thio)quinazolin-3(4H)-yl)propanamide	O=C(N(CCC(NCCC1=CC=C(OC)C(OC)=C1)=O)C(SCC2=CN=CC=C2)=N3)C4=C3C=CC=C4	C27H28N4O4S	3.38074	-5.62768	504.611	14.2438	93.12	1	6	12	36	0	0	0	0	0	0	0	0	0	0	0	0	0	0	0	0	0	0	0	0	0	0	0	0	0	0	0	0
HD_MDS_ID_0342	Vinpocetine	nd	nd	nd	443955	CHEMBL71752	DB12131	5285	42971-09-5	ethyl (41S,13aS)-13a-ethyl-2,3,41,5,6,13a-hexahydro-1H-indolo[3,2,1-de]pyrido[3,2,1-ij][1,5]naphthyridine-12-carboxylate	CC[C@@]12CCCN3[C@@H]1C4=C(C5=CC=CC=C5N4C(C(OCC)=O)=C2)CC3	C22H26N2O2	4.494	-4.25847	350.462	10.206	34.47	0	2	4	26	0	0	0	0	0	0	0	0	0	0	0	0	0	0	0	0	0	0	0	0	0	0	0	0	0	0	0	0
HD_MDS_ID_0343	Vorinostat	nd	nd	nd	5311	CHEMBL98	DB02546	6852	149647-78-9	N1-hydroxy-N8-phenyloctanediamide	O=C(CCCCCCC(NO)=O)NC1=CC=CC=C1	C14H20N2O3	1.841	-2.86674	264.325	7.4824	78.43	3	3	10	19	0	0	0	0	0	0	0	0	0	0	0	0	0	0	0	0	0	0	0	0	0	0	0	0	0	0	0	0
HD_MDS_ID_0344	Withaferin A	nd	nd	nd	265237	CHEMBL517080	nd	nd	5119-48-2	(4S,4aR,5aR,6aS,6bS,9R,9aS,11aS,11bR)-4-hydroxy-9-((S)-1-((R)-5-(hydroxymethyl)-4-methyl-6-oxo-3,6-dihydro-2H-pyran-2-yl)ethyl)-9a,11b-dimethyl-5a,6,6a,6b,7,8,9,9a,10,11,11a,11b-dodecahydrocyclopenta[1,2]phenanthro[8a,9-b]oxiren-1(4H)-one	CC1=C(CO)C(O[C@@H]([C@H]([C@H]2CC[C@@H]3[C@]2(C)CC[C@H]4[C@H]3C[C@@H]5[C@@]6(O5)[C@]4(C)C(C=C[C@@H]6O)=O)C)C1)=O	C28H38O6	3.195	-6.34242	470.606	12.5698	96.36	2	5	3	34	0	0	0	0	0	0	0	0	0	0	0	0	0	0	0	0	0	0	0	0	0	0	0	0	0	0	0	0
HD_MDS_ID_0345	XJB-5-131	nd	nd	nd	89059932	nd	nd	nd	nd	1-[(2S,3E,5S)-5-[[(1,1-Dimethylethoxy)carbonyl]amino]-7-methyl-1-oxo-2-(phenylmethyl)-3-octen-1-yl]-L-prolyl-L-valyl-N5-[(phenylmethoxy)carbonyl]-N-(2,2,6,6-tetramethyl-1-oxy-4-piperidinyl)-L-ornithinamide	CC(C[C@H](NC(OC(C)(C)C)=O)/C=C/[C@@H](C(N1CCC[C@H]1C(N[C@H](C(N[C@H](C(NC2CC(C)(C)N([O])C(C)(C)C2)=O)CCCNC(OCC3=CC=CC=C3)=O)=O)C(C)C)=O)=O)CC4=CC=CC=C4)C	C53H80N7O9	7.744	-10.1924	960.271	26.8761	207.74	6	8	30	69	0	0	0	0	0	0	0	0	0	0	0	0	0	0	0	0	0	0	0	0	0	0	0	0	0	0	0	0
HD_MDS_ID_0346	Xyloketal Derivative 1	nd	nd	nd	nd	nd	nd	nd	nd	6-hydroxy-3,4,4a,8a,11,12,12a,14a-octahydro-2H,5H,10H,13H-pyrano[2,3-b]pyrano[3',2':5,6]pyrano[2,3-f]chromene-7-carboxylic acid	OC1=C(C(O)=O)C(OC(OCCC2)C2C3)=C3C4=C1CC5C(OCCC5)O4	C19H22O7	2.861	-2.76499	362.378	8.97182	94.45	3	7	1	26	0	0	0	0	0	0	0	0	0	0	0	0	0	0	0	0	0	0	0	0	0	0	0	0	0	0	0	0
HD_MDS_ID_0347	Xyloketal Derivative 2	nd	nd	nd	nd	nd	nd	nd	nd	6-hydroxy-N-(2-(thiophen-2-yl)ethyl)-3,4,4a,8a,11,12,12a,14a-octahydro-2H,5H,10H,13H-pyrano[2,3-b]pyrano[3',2':5,6]pyrano[2,3-f]chromene-7-carboxamide	OC1=C(C(NCCC2=CC=CS2)=O)C(OC(OCCC3)C3C4)=C4C5=C1CC6C(OCCC6)O5	C25H29NO6S	3.889	-4.57776	471.574	12.5205	86.25	2	6	5	33	0	0	0	0	0	0	0	0	0	0	0	0	0	0	0	0	0	0	0	0	0	0	0	0	0	0	0	0
HD_MDS_ID_0348	Xyloketal Derivative 3	nd	nd	nd	145959575	CHEMBL4164760	nd	nd	nd	S-butyl 6-hydroxy-3,4,4a,8a,11,12,12a,14a-octahydro-2H,5H,10H,13H-pyrano[2,3-b]pyrano[3',2':5,6]pyrano[2,3-f]chromene-7-carbothioate	OC1=C(C(SCCCC)=O)C(OC(OCCC2)C2C3)=C3C4=C1CC5C(OCCC5)O4	C23H30O6S	5.158	-5.19254	434.553	11.4635	74.22	1	6	5	30	0	0	0	0	0	0	0	0	0	0	0	0	0	0	0	0	0	0	0	0	0	0	0	0	0	0	0	0
HD_MDS_ID_0349	Xyloketal Derivative 4	nd	nd	nd	nd	nd	nd	nd	nd	6-hydroxy-N-undecyl-3,4,4a,8a,11,12,12a,14a-octahydro-2H,5H,10H,13H-pyrano[2,3-b]pyrano[3',2':5,6]pyrano[2,3-f]chromene-7-carboxamide	OC1=C(C(NCCCCCCCCCCC)=O)C(OC(OCCC2)C2C3)=C3C4=C1CC5C(OCCC5)O4	C30H45NO6	6.974	-7.59246	515.691	14.3348	86.25	2	6	12	37	0	0	0	0	0	0	0	0	0	0	0	0	0	0	0	0	0	0	0	0	0	0	0	0	0	0	0	0
HD_MDS_ID_0350	Xyloketal Derivative 5	nd	nd	nd	nd	nd	nd	nd	nd	N-(2-(dimethylamino)ethyl)-6-hydroxy-3,4,4a,8a,11,12,12a,14a-octahydro-2H,5H,10H,13H-pyrano[2,3-b]pyrano[3',2':5,6]pyrano[2,3-f]chromene-7-carboxamide	OC1=C(C(NCCN(C)C)=O)C(OC(OCCC2)C2C3)=C3C4=C1CC5C(OCCC5)O4	C23H32N2O6	2.36	-2.83961	432.517	11.3677	89.49	2	7	5	31	0	0	0	0	0	0	0	0	0	0	0	0	0	0	0	0	0	0	0	0	0	0	0	0	0	0	0	0
HD_MDS_ID_0351	Xyloketal Derivative 6	nd	nd	nd	nd	nd	nd	nd	nd	3,4,4a,10a-tetrahydro-2H,5H-pyrano[2,3-b]chromen-7-ol	OC1=CC2=C(OC(OCCC3)C3C2)C=C1	C12H14O3	2.432	-1.90926	206.241	5.59727	38.69	1	3	0	15	0	0	0	0	0	0	0	0	0	0	0	0	0	0	0	0	0	0	0	0	0	0	0	0	0	0	0	0
HD_MDS_ID_0352	Y-27632	nd	nd	nd	448042	CHEMBL559147	DB08756	5290	146986-50-7	(R)-4-(1-aminoethyl)-N-(pyridin-4-yl)cyclohexane-1-carboxamide	C[C@H](C1CCC(CC1)C(=O)NC2=CC=NC=C2)N	C14H21N3O	1.033	-1.13613	247.342	7.22976	68.01	2	3	4	18	0	0	0	0	0	0	0	0	0	0	0	0	0	0	0	0	0	0	0	0	0	0	0	0	0	0	0	0
HD_MDS_ID_0353	Y-39983	nd	nd	nd	9810884	CHEMBL571948	nd	nd	199433-58-4	(R)-4-(1-aminoethyl)-N-(1H-pyrrolo[2,3-b]pyridin-4-yl)benzamide	C[C@H](C1=CC=C(C=C1)C(=O)NC2=C3C=CNC3=NC=C2)N	C16H16N4O	1.759	-4.08838	280.331	8.18166	83.8	4	4	4	21	0	0	0	0	0	0	0	0	0	0	0	0	0	0	1	0	0	0	0	0	0	0	0	0	0	0	0	0
HD_MDS_ID_0354	YM-01	nd	nd	nd	nd	nd	nd	nd	nd	2-((1Z)-(3-ethyl-5-(3-methylbenzo[d]thiazol-2(3H)-ylidene)-4-oxothiazolidin-2-ylidene)methyl)-1-methylpyridin-1-ium	CCN1/C(SC(C1=O)=C2N(C)C3=CC=CC=C3S2)=C/C4=CC=CC=[N+]4C.[Cl-]	C20H20ClN3OS2	6.44	-5.42495	417.985	11.699	27.43	0	1	2	27	0	0	0	0	0	0	0	0	0	0	0	0	0	0	0	0	0	0	0	0	0	0	0	0	0	0	0	0
HD_MDS_ID_0355	Zaleplon	nd	nd	nd	5719	CHEMBL1521	DB00962	4345	151319-34-5	N-(3-(3-cyanopyrazolo[1,5-a]pyrimidin-7-yl)phenyl)-N-ethylacetamide	CCN(C1=CC=CC(=C1)C2=CC=NC3=C(C=NN23)C#N)C(=O)C	C17H15N5O	1.852	-3.45274	305.341	8.73384	74.28	0	4	5	23	0	0	0	0	0	0	0	0	0	0	0	0	0	0	0	0	0	0	0	0	0	0	0	0	0	0	0	0
HD_MDS_ID_0356	Ziprasidone	nd	nd	nd	60854	CHEMBL708	DB00246	59	146939-27-7	5-(2-(4-(benzo[d]isothiazol-3-yl)piperazin-1-yl)ethyl)-6-chloroindolin-2-one	O=C1CC2=CC(CCN3CCN(C4=NSC5=CC=CC=C54)CC3)=C(Cl)C=C2N1	C21H21ClN4OS	3.938	-5.16803	412.945	11.4066	48.47	1	3	4	28	0	0	0	0	0	0	0	0	0	0	0	0	0	0	0	0	0	0	0	0	0	0	0	0	0	0	0	0
HD_MDS_ID_0357	Zolpidem	nd	nd	nd	5732	CHEMBL911	DB00425	4348	82626-48-0	N,N-dimethyl-2-(6-methyl-2-(p-tolyl)imidazo[1,2-a]pyridin-3-yl)acetamide	CC1=CC=C(C=C1)C2=C(N3C=C(C=CC3=N2)C)CC(=O)N(C)C	C19H21N3O	2.56	-3.7563	307.397	9.21704	38.13	0	2	4	23	0	0	0	0	0	0	0	0	0	0	0	0	0	0	0	0	0	0	0	0	0	0	0	0	0	0	0	0
HD_MDS_ID_0358	Zopiclone	nd	nd	nd	5735	CHEMBL135400	DB01198	7430	43200-80-2	6-(5-chloropyridin-2-yl)-7-oxo-6,7-dihydro-5H-pyrrolo[3,4-b]pyrazin-5-yl 4-methylpiperazine-1-carboxylate	CN1CCN(CC1)C(=O)OC2C3=NC=CN=C3C(=O)N2C4=NC=C(C=C4)Cl	C17H17ClN6O3	-0.24947	-1.01911	388.815	9.82069	91.76	0	6	4	27	0	0	0	0	0	0	0	0	0	0	0	0	0	0	0	0	0	0	0	0	0	0	0	0	0	0	0	0
HD_MDS_ID_0359	AGK2	nd	nd	nd	2130404	CHEMBL224864	nd	8099	304896-28-4	(E)-2-cyano-3-(5-(2,5-dichlorophenyl)furan-2-yl)-N-(quinolin-5-yl)acrylamide	O=C(/C(C#N)=C/C1=CC=C(C2=C(Cl)C=CC(Cl)=C2)O1)NC3=CC=CC4=C3C=CC=N4	C23H13Cl2N3O2	4.882	-8.45152	434.282	11.8235	78.92	1	3	6	30	0	0	0	0	0	0	0	0	0	0	0	0	0	0	0	0	0	0	0	0	0	0	0	0	0	0	0	0
HD_MDS_ID_0360	AK-1	nd	nd	nd	1341463	CHEMBL1797749	nd	nd	nd	3-(azepan-1-ylsulfonyl)-N-(3-nitrophenyl)benzamide	O=C(C1=CC=CC(S(=O)(N2CCCCCC2)=O)=C1)NC3=CC([N+]([O-])=O)=CC=C3	C19H21N3O5S	3.03	-5.01458	403.459	10.5472	112.3	1	3	6	28	0	0	0	0	0	0	0	0	0	0	0	0	0	0	0	0	0	0	0	0	0	0	0	0	0	0	0	0
HD_MDS_ID_0361	AK-7	nd	nd	nd	1328033	CHEMBL3222141	nd	nd	420831-40-9	3-(azepan-1-ylsulfonyl)-N-(3-bromophenyl)benzamide	BrC1=CC=CC(NC(C2=CC=CC(S(=O)(N3CCCCCC3)=O)=C2)=O)=C1	C19H21BrN2O3S	3.893	-5.31474	437.358	10.7779	66.48	1	3	5	26	0	0	0	0	0	0	0	0	0	0	0	0	0	0	0	0	0	0	0	0	0	0	0	0	0	0	0	0
HD_MDS_ID_0362	AK-7 Derivative 18	nd	nd	nd	90237652	CHEMBL3580805	nd	nd	nd	N-(4-cyanophenyl)-3-((4-(methylthio)benzyl)thio)benzamide	CSC(C=C1)=CC=C1CSC2=CC=CC(C(NC3=CC=C(C#N)C=C3)=O)=C2	C22H18N2OS2	5.528	-7.5165	390.531	11.5849	52.89	1	2	8	27	0	0	0	0	0	0	0	0	0	0	0	0	0	0	0	0	0	0	0	0	0	0	0	0	0	0	0	0
HD_MDS_ID_0363	Arginine	nd	nd	nd	6322	CHEMBL1485	DB00125	721	74-79-3	(S)-2-amino-5-((diaminomethylene)amino)pentanoic acid	C(C[C@@H](C(=O)O)N)CN=C(N)N	C6H14N4O2	-3.53873	-0.00182	174.204	4.33595	127.72	5	4	5	12	0	0	0	0	0	0	0	0	0	0	0	0	0	0	0	0	0	0	0	0	0	0	0	0	0	0	0	0
HD_MDS_ID_0364	Arginine Ethyl Ester	AEE	nd	nd	439495	nd	nd	nd	28696-31-3	ethyl (S)-2-amino-5-((diaminomethylene)amino)pentanoate	CCOC(=O)[C@H](CCCN=C(N)N)N	C8H18N4O2	-0.535	-0.74136	202.258	5.31544	116.72	3	3	7	14	0	0	0	0	0	0	0	0	0	0	0	0	0	0	0	0	0	0	0	0	0	0	0	0	0	0	0	0
HD_MDS_ID_0365	Arteannuin B	nd	nd	nd	6543478	CHEMBL515516	nd	nd	50906-56-4	(1aR,1bR,4aS,7R,7aS,9aR)-7,9a-dimethyl-4-methylenedecahydro-3H-oxireno[2',3':7,8]naphtho[8a,1-b]furan-3-one	C[C@@H]1CC[C@H]2C(=C)C(=O)O[C@]23[C@H]1CC[C@@]4([C@H]3O4)C	C15H20O3	2.785	-3.24007	248.322	6.65573	38.83	0	2	0	18	0	0	0	0	0	0	0	0	0	0	0	0	0	0	0	0	0	0	0	0	0	0	0	0	0	0	0	0
HD_MDS_ID_0366	BBC7E8	nd	nd	nd	824817	CHEMBL1619459	nd	nd	nd	4,7-dimethoxy-2-methyl-3-propylbenzo[d]thiazol-3-ium	COC1=C2C([N+](CCC)=C(C)S2)=C(OC)C=C1	C13H18NO2S+	4.301	-2.56164	252.358	7.28353	22.34	0	1	4	17	0	0	0	0	0	0	0	0	0	0	0	0	0	0	0	0	0	0	0	0	0	0	0	0	0	0	0	0
HD_MDS_ID_0367	BBC7M13	nd	nd	nd	784311	CHEMBL2163813	nd	nd	nd	3,4-dimethoxy-N-((5-nitrothiophen-2-yl)methyl)aniline	COC1=C(OC)C=CC(NCC2=CC=C([N+]([O-])=O)S2)=C1	C13H14N2O4S	2.71674	-3.95816	294.331	7.7332	76.31	1	2	6	20	0	0	0	0	0	0	0	0	0	0	0	0	0	0	0	0	0	0	0	0	0	0	0	0	0	0	0	0
HD_MDS_ID_0368	CHDI-340246	nd	nd	nd	71282644	CHEMBL3407922	nd	nd	nd	6-(3-chloro-4-cyclopropoxyphenyl)pyrimidine-4-carboxylic acid	ClC1=CC(C2=CC(C(O)=O)=NC=N2)=CC=C1OC3CC3	C14H11ClN2O3	2.362	-4.14229	290.706	7.49076	72.31	2	5	4	20	0	0	0	0	0	0	0	0	0	0	0	0	0	0	0	0	0	0	0	0	0	0	0	0	0	0	0	0
HD_MDS_ID_0369	Compound 124	nd	nd	nd	86302662	CHEMBL3237032	nd	nd	nd	3-(N-(5-chloropyridin-2-yl)-N-methylsulfamoyl)-N-(4-cyanophenyl)benzamide	O=C(NC1=CC=C(C#N)C=C1)C2=CC(S(N(C)C3=CC=C(Cl)C=N3)(=O)=O)=CC=C2	C22H19N3O4S	2.72	-5.23063	426.884	11.2916	103.16	1	5	7	29	0	0	0	0	0	0	0	0	0	0	0	0	0	0	0	0	0	0	0	0	0	0	0	0	0	0	0	0
HD_MDS_ID_0370	Compound 126	nd	nd	nd	86302663	CHEMBL3237034	nd	nd	nd	N-(4-cyanophenyl)-3-(N-(4-(1-hydroxyethyl)phenyl)-N-methylsulfamoyl)benzamide	O=C(NC1=CC=C(C#N)C=C1)C2=CC=CC(S(=O)(N(C3=CC=C(C(O)C)C=C3)C)=O)=C2	C23H21N3O4S	2.896	-5.54145	435.504	12.0311	110.5	2	5	8	31	0	0	0	0	0	0	0	0	0	0	0	0	0	0	0	0	0	0	0	0	0	0	0	0	0	0	0	0
HD_MDS_ID_0371	Compound 170	nd	nd	nd	86302664	CHEMBL3237041	nd	nd	nd	2-(N-(4-chlorophenyl)-N-methylsulfamoyl)-N-(4-cyano-2-fluorophenyl)isonicotinamide	O=C(NC1=CC=C(C#N)C=C1F)C2=CC=NC(S(=O)(N(C3=CC=C(Cl)C=C3)C)=O)=C2	C20H14ClFN4O3S	2.909	-5.52561	444.874	11.3617	103.16	1	5	7	30	0	0	0	0	0	0	0	0	0	0	0	0	0	0	0	0	0	0	0	0	0	0	0	0	0	0	0	0
HD_MDS_ID_0372	Compound 4a	nd	nd	nd	2869398	nd	nd	nd	nd	(3-hydroxy-3-(trifluoromethyl)-3,3a,4,5,6,7-hexahydro-2H-indazol-2-yl)(2-hydroxy-3-methylphenyl)methanone	OC1(C(F)(F)F)N(C(C2=CC=CC(C)=C2O)=O)N=C3CCCCC31	C16H17F3N2O3	3.41276	-3.55283	342.317	8.04561	73.13	2	4	3	24	0	0	0	0	0	0	0	0	0	0	0	0	0	0	0	0	0	0	0	0	0	0	0	0	0	0	0	0
HD_MDS_ID_0373	Compound 4d	nd	nd	nd	73355632	CHEMBL2441573	nd	nd	nd	[(3R,3aS)-3-hydroxy-3-(trifluoromethyl)-4,5,6,7-tetrahydro-3aH-indazol-2-yl]-(1H-pyrrol-2-yl)methanone	C1CCC2=NN([C@@]([C@H]2C1)(C(F)(F)F)O)C(=O)C3=CC=CN3	C13H14F3N3O2	2.15776	-2.35045	301.268	6.86361	68.69	2	3	3	21	0	0	0	0	0	0	0	0	0	0	0	0	0	0	0	0	0	0	0	0	0	0	0	0	0	0	0	0
HD_MDS_ID_0374	Compound 4e	nd	nd	nd	73349581	CHEMBL2441574	nd	nd	nd	[(3R,3aS)-3-hydroxy-3-(trifluoromethyl)-4,5,6,7-tetrahydro-3aH-indazol-2-yl]-(6-methylpyridin-3-yl)methanone	CC1=NC=C(C=C1)C(=O)N2[C@@]([C@H]3CCCCC3=N2)(C(F)(F)F)O	C15H16F3N3O2	-0.062	0.26062	0	0.05252	0	0	0	0	0	0	0	0	0	0	0	0	0	0	0	0	0	0	0	0	0	0	0	0	0	0	0	0	0	0	0	0	0
HD_MDS_ID_0375	Compound 4g	nd	nd	nd	73355633	CHEMBL2441576	nd	nd	nd	[(3R,3aS)-3-hydroxy-3-(trifluoromethyl)-4,5,6,7-tetrahydro-3aH-indazol-2-yl]-(4-amino-1-methylpyrazol-3-yl)methanone	CN1C=C(C(=N1)C(=O)N2[C@@]([C@H]3CCCCC3=N2)(C(F)(F)F)O)N	C13H16F3N5O2	-0.062	0.26062	0	0.05252	0	0	0	0	0	0	0	0	0	0	0	0	0	0	0	0	0	0	0	0	0	0	0	0	0	0	0	0	0	0	0	0	0
HD_MDS_ID_0376	Compound 4h	nd	nd	nd	73346558	CHEMBL2441577	nd	nd	nd	[(3R,3aS)-3-hydroxy-3-(trifluoromethyl)-4,5,6,7-tetrahydro-3aH-indazol-2-yl]-(2-amino-1,3-oxazol-4-yl)methanone	C1CCC2=NN([C@@]([C@H]2C1)(C(F)(F)F)O)C(=O)C3=COC(=N3)N	C12H13F3N4O3	-0.062	0.26062	0	0.05252	0	0	0	0	0	0	0	0	0	0	0	0	0	0	0	0	0	0	0	0	0	0	0	0	0	0	0	0	0	0	0	0	0
HD_MDS_ID_0377	Compound 4i	nd	nd	nd	73346559	CHEMBL2441578	nd	nd	nd	[(3R,3aS)-3-hydroxy-3-(trifluoromethyl)-4,5,6,7-tetrahydro-3aH-indazol-2-yl]-[4-(ethylamino)-1-methylpyrazol-3-yl]methanone	CCNC1=CN(N=C1C(=O)N2[C@@]([C@H]3CCCCC3=N2)(C(F)(F)F)O)C	C15H20F3N5O2	-0.062	0.26062	0	0.05252	0	0	0	0	0	0	0	0	0	0	0	0	0	0	0	0	0	0	0	0	0	0	0	0	0	0	0	0	0	0	0	0	0
HD_MDS_ID_0378	Compound 4j	nd	nd	nd	73348046	CHEMBL2441579	nd	nd	nd	[(3R,3aS)-3-hydroxy-3-(trifluoromethyl)-3a,4,5,6,7,8-hexahydrocyclohepta[c]pyrazol-2-yl]-(6-methylpyridin-3-yl)methanone	CC1=NC=C(C=C1)C(=O)N2[C@@]([C@H]3CCCCCC3=N2)(C(F)(F)F)O	C16H18F3N3O2	2.89476	-3.32478	341.333	8.20636	65.79	1	4	3	24	0	0	0	0	0	0	0	0	0	0	0	0	0	0	0	0	0	0	0	0	0	0	0	0	0	0	0	0
HD_MDS_ID_0379	Compound 4k	nd	nd	nd	3147340	CHEMBL1872715	nd	nd	nd	(3-hydroxy-3-(trifluoromethyl)-3a,4,5,6,7,8-hexahydrocyclohepta[c]pyrazol-2(3H)-yl)(pyridin-4-yl)methanone	OC1(C(F)(F)F)N(C(C2=CC=NC=C2)=O)N=C3C1CCCCC3	C15H16F3N3O2	2.63676	-3.01139	327.306	7.75396	65.79	1	4	3	23	0	0	0	0	0	0	0	0	0	0	0	0	0	0	0	0	0	0	0	0	0	0	0	0	0	0	0	0
HD_MDS_ID_0380	Compound 4l	nd	nd	nd	73349582	CHEMBL2441581	nd	nd	nd	[(3R,3aS)-3-hydroxy-3-(trifluoromethyl)-3a,4,5,6,7,8-hexahydrocyclohepta[c]pyrazol-2-yl]-(1H-pyrrol-2-yl)methanone	C1CC[C@H]2C(=NN([C@@]2(C(F)(F)F)O)C(=O)C3=CC=CN3)CC1	C14H16F3N3O2	-0.062	0.26062	0	0.05252	0	0	0	0	0	0	0	0	0	0	0	0	0	0	0	0	0	0	0	0	0	0	0	0	0	0	0	0	0	0	0	0	0
HD_MDS_ID_0381	Compound 4m	nd	nd	nd	73348047	CHEMBL2441582	nd	nd	nd	[(3R,3aR)-3-hydroxy-3-(trifluoromethyl)-3a,4,6,7-tetrahydropyrano[4,3-c]pyrazol-2-yl]-(5-bromopyridin-3-yl)methanone	C1COC[C@H]2C1=NN([C@@]2(C(F)(F)F)O)C(=O)C3=CC(=CN=C3)Br	C13H11BrF3N3O3	-0.062	0.26062	0	0.05252	0	0	0	0	0	0	0	0	0	0	0	0	0	0	0	0	0	0	0	0	0	0	0	0	0	0	0	0	0	0	0	0	0
HD_MDS_ID_0382	Compound 4n	nd	nd	nd	73355634	CHEMBL2441583	nd	nd	nd	[(3R,3aR)-3-hydroxy-3-(trifluoromethyl)-3a,4,6,7-tetrahydropyrano[4,3-c]pyrazol-2-yl]-pyridin-3-ylmethanone	C1COC[C@H]2C1=NN([C@@]2(C(F)(F)F)O)C(=O)C3=CN=CC=C3	C13H12F3N3O3	0.78576	-1.72005	315.251	6.9793	75.02	1	5	3	22	0	0	0	0	0	0	0	0	0	0	0	0	0	0	0	0	0	0	0	0	0	0	0	0	0	0	0	0
HD_MDS_ID_0383	Compound 64	nd	nd	nd	75593280	CHEMBL3236972	nd	nd	nd	3-(N-(4-chlorophenyl)-N-methylsulfamoyl)-N-(4-cyanophenyl)benzamide	O=C(NC1=CC=C(C#N)C=C1)C2=CC(S(N(C)C3=CC=C(Cl)C=C3)(=O)=O)=CC=C2	C21H16ClN3O3S	3.548	-6.17751	425.896	11.4673	90.27	1	4	7	29	0	0	0	0	0	0	0	0	0	0	0	0	0	0	0	0	0	0	0	0	0	0	0	0	0	0	0	0
HD_MDS_ID_0384	Compound 8a	nd	nd	nd	73349583	CHEMBL2441584	nd	nd	nd	ethyl 5-[[(3R,3aS)-3-hydroxy-3-(trifluoromethyl)-4,5,6,7-tetrahydro-3aH-indazol-2-yl]sulfonyl]-1H-pyrazole-4-carboxylate	CCOC(=O)C1=C(NN=C1)S(=O)(=O)N2[C@@]([C@H]3CCCCC3=N2)(C(F)(F)F)O	C14H17F3N4O5S	-0.062	0.26062	0	0.05252	0	0	0	0	0	0	0	0	0	0	0	0	0	0	0	0	0	0	0	0	0	0	0	0	0	0	0	0	0	0	0	0	0
HD_MDS_ID_0385	Compound 8c	nd	nd	nd	73352613	CHEMBL2441585	nd	nd	nd	(3R,3aR)-2-(5-chloro-1,3-dimethylpyrazol-4-yl)sulfonyl-3-(trifluoromethyl)-3a,4,6,7-tetrahydropyrano[4,3-c]pyrazol-3-ol	CC1=NN(C(=C1S(=O)(=O)N2[C@@]([C@H]3COCCC3=N2)(C(F)(F)F)O)Cl)C	C12H14ClF3N4O4S	0.49776	-2.35903	402.781	8.21145	97.02	1	6	3	25	0	0	0	0	0	0	0	0	0	0	0	0	0	0	0	0	0	0	0	0	0	0	0	0	0	0	0	0
HD_MDS_ID_0386	Compound 90	nd	nd	nd	26289990	CHEMBL3236998	nd	nd	nd	N-(4-cyanophenyl)-3-(N-(4-methoxyphenyl)-N-methylsulfamoyl)benzamide	O=C(NC1=CC=C(C#N)C=C1)C2=CC(S(N(C)C3=CC=C(OC)C=C3)(=O)=O)=CC=C2	C22H19N3O4S	2.912	-5.4936	421.477	11.6126	99.5	1	5	8	30	0	0	0	0	0	0	0	0	0	0	0	0	0	0	0	0	0	0	0	0	0	0	0	0	0	0	0	0
HD_MDS_ID_0387	Compound E7	nd	nd	nd	23872010	nd	nd	nd	nd	(3aR,4S,6Z,11E,12aR)-11-methyl-3-methylene-2,7-dioxo-2,3,3a,4,5,9,10,12a-octahydro-7H-6,9-(metheno)furo[2,3-f][1]oxacycloundecin-4-yl (Z)-2-methylbut-2-enoate	O=C1C2=CC(C/C(C)=C/[C@H]([C@H]3[C@H](C2)OC(/C(C)=C\C)=O)OC(C3=C)=O)O1	C20H22O6	1.669	-3.48292	358.39	9.44378	78.9	0	3	3	26	0	0	0	0	0	0	0	0	0	0	0	0	0	0	0	0	0	0	0	0	0	0	0	0	0	0	0	0
HD_MDS_ID_0388	Dihydromyricetin	nd	nd	nd	161557	CHEMBL3348861	DB15645	nd	27200-12-0	(2R,3R)-3,5,7-trihydroxy-2-(3,4,5-trihydroxyphenyl)chroman-4-one	C1=C(C=C(C(=C1O)O)O)[C@@H]2[C@H](C(=O)C3=C(C=C(C=C3O2)O)O)O	C15H12O8	1.173	-1.64462	320.253	7.41439	147.68	6	8	1	23	0	0	0	0	0	0	0	0	0	0	0	0	0	0	0	0	0	0	0	0	0	0	0	0	0	0	0	0
HD_MDS_ID_0389	Ellagic Acid	nd	nd	nd	5281855	CHEMBL6246	DB08846	nd	476-66-4	2,3,7,8-tetrahydroxychromeno[5,4,3-cde]chromene-5,10-dione	C1=C2C3=C(C(=C1O)O)OC(=O)C4=CC(=C(C(=C43)OC2=O)O)O	C14H6O8	1.946	-4.12406	302.194	6.64688	133.52	4	6	0	22	0	0	0	0	0	0	0	0	0	0	0	0	0	0	0	0	0	0	0	0	0	0	0	0	0	0	0	0
HD_MDS_ID_0390	Embelin	nd	nd	nd	3218	CHEMBL221137	nd	11209	550-24-3	2,5-dihydroxy-3-undecylcyclohexa-2,5-diene-1,4-dione	CCCCCCCCCCCC1=C(C(=O)C=C(C1=O)O)O	C17H26O4	4.44	-5.93103	294.391	8.33107	74.6	4	4	10	21	0	0	0	0	0	0	0	0	0	0	0	0	0	0	0	0	0	0	0	0	0	0	0	0	0	0	0	0
HD_MDS_ID_0391	Esculetin	nd	nd	nd	5281416	CHEMBL244743	nd	5180	305-01-1	6,7-dihydroxy-2H-chromen-2-one	C1=CC(=O)OC2=CC(=C(C=C21)O)O	C9H6O4	1.631	-2.0471	178.143	4.38128	66.76	2	3	0	13	0	0	0	0	0	0	0	0	0	0	0	0	0	0	0	0	0	0	0	0	0	0	0	0	0	0	0	0
HD_MDS_ID_0392	EVP14756	nd	nd	nd	509565	CHEMBL566561	nd	nd	nd	N4-(4-(pentyloxy)phenethyl)quinazoline-4,6-diamine	NC1=CC(C(NCCC2=CC=C(OCCCCC)C=C2)=NC=N3)=C3C=C1	C21H26N4O	4.05	-5.40219	350.466	10.5708	73.06	2	3	9	26	0	0	0	0	0	0	0	0	0	0	0	0	0	0	0	0	0	0	0	0	0	0	0	0	0	0	0	0
HD_MDS_ID_0393	EVP14782	nd	nd	nd	509561	CHEMBL566146	nd	nd	nd	N4-(4-ethoxyphenethyl)quinazoline-4,6-diamine	NC(C=C1)=CC2=C1N=CN=C2NCCC3=CC=C(OCC)C=C3	C18H20N4O	2.552	-4.16998	308.385	9.16388	73.06	2	3	6	23	0	0	0	0	0	0	0	0	0	0	0	0	0	0	0	0	0	0	0	0	0	0	0	0	0	0	0	0
HD_MDS_ID_0394	EVP4593	nd	nd	nd	509554	CHEMBL522502	nd	6012	545380-34-5	N4-(4-phenoxyphenethyl)quinazoline-4,6-diamine	NC1=CC(C(NCCC2=CC=C(OC3=CC=CC=C3)C=C2)=NC=N4)=C4C=C1	C22H20N4O	3.865	-5.5751	356.429	10.725	73.06	2	2	6	27	0	0	0	0	0	0	0	0	0	0	0	0	0	0	0	0	0	0	0	0	0	0	0	0	0	0	0	0
HD_MDS_ID_0395	JM6	nd	nd	nd	24812126	CHEMBL3526575	nd	nd	1008119-83-2	3,4-dimethoxy-N-(4-(3-nitrophenyl)-5-(piperidin-1-ylmethyl)thiazol-2-yl)benzenesulfonamide	COC1=CC(S(=O)(NC2=NC(C3=CC=CC([N+]([O-])=O)=C3)=C(CN4CCCCC4)S2)=O)=CC=C1OC	C23H26N4O6S2	4.12774	-6.58278	518.615	13.4549	126.58	1	6	9	35	0	0	0	0	0	0	0	0	0	0	0	0	0	0	0	0	0	0	0	0	0	0	0	0	0	0	0	0
HD_MDS_ID_0396	L-Theanine	nd	nd	nd	439378	CHEMBL3039113	DB12444	nd	3081-61-6	N5-ethyl-L-glutamine	CCNC(=O)CC[C@@H](C(=O)O)N	C7H14N2O3	-3.40073	0.13879	174.2	4.42757	92.42	4	4	6	12	0	0	0	0	0	0	0	0	0	0	0	0	0	0	0	0	0	0	0	0	0	0	0	0	0	0	0	0
HD_MDS_ID_0397	Luminespib	nd	NVP-AUY922	AUY922	135539077	CHEMBL252164	DB11881	9261	747412-49-3	5-(2,4-dihydroxy-5-isopropylphenyl)-N-ethyl-4-(4-(morpholinomethyl)phenyl)isoxazole-3-carboxamide	CCNC(=O)C1=NOC(=C1C2=CC=C(C=C2)CN3CCOCC3)C4=CC(=C(C=C4O)O)C(C)C	C26H31N3O5	3.843	-6.10899	465.55	12.9702	108.06	3	6	8	34	0	0	0	0	0	0	0	0	0	0	0	0	0	0	0	0	0	0	0	0	0	0	0	0	0	0	0	0
HD_MDS_ID_0398	Lutein	nd	nd	nd	5281243	CHEMBL173929	DB00137	nd	127-40-2	(1R,4R)-4-((1E,3E,5E,7E,9E,11E,13E,15E,17E)-18-((R)-4-hydroxy-2,6,6-trimethylcyclohex-1-en-1-yl)-3,7,12,16-tetramethyloctadeca-1,3,5,7,9,11,13,15,17-nonaen-1-yl)-3,5,5-trimethylcyclohex-2-en-1-ol	CC1=C(C(C[C@@H](C1)O)(C)C)/C=C/C(=C/C=C/C(=C/C=C/C=C(\C)/C=C/C=C(\C)/C=C/[C@H]2C(=C[C@@H](CC2(C)C)O)C)/C)/C	C40H56O2	8.766	-15.1812	568.886	17.9283	40.46	2	2	10	42	0	0	0	0	0	0	0	0	0	0	0	0	0	0	0	0	0	0	0	0	0	0	0	0	0	0	0	0
HD_MDS_ID_0399	Lycopene	nd	nd	nd	446925	CHEMBL501174	DB11231	nd	502-65-8	(6E,8E,10E,12E,14E,16E,18E,20E,22E,24E,26E)-2,6,10,14,19,23,27,31-octamethyldotriaconta-2,6,8,10,12,14,16,18,20,22,24,26,30-tridecaene	CC(=CCC/C(=C/C=C/C(=C/C=C/C(=C/C=C/C=C(/C=C/C=C(/C=C/C=C(/CCC=C(C)C)\C)\C)\C)/C)/C)/C)C	C40H56	16.454	-18.3822	536.888	17.9783	0	0	0	16	40	0	0	0	0	0	0	0	0	0	0	0	0	0	0	0	0	0	0	0	0	0	0	0	0	0	0	0	0
HD_MDS_ID_0400	MAL1-271	nd	nd	nd	5461551	CHEMBL1407865	nd	nd	nd	4-(5-((benzyloxy)carbonyl)-4-(2,4-dichlorophenyl)-6-methyl-2-oxo-3,4-dihydropyrimidin-1(2H)-yl)butanoic acid	ClC1=CC(Cl)=C(C2C(C(OCC3=CC=CC=C3)=O)=C(C)N(CCCC(O)=O)C(N2)=O)C=C1	C23H22Cl2N2O5	4.622	-5.72758	477.344	12.3469	95.94	3	4	9	32	0	0	0	0	0	0	0	0	0	0	0	0	0	0	0	0	0	0	0	0	0	0	0	0	0	0	0	0
HD_MDS_ID_0401	MAL1-271 Derivative 10g	nd	nd	nd	156017498	CHEMBL4644241	nd	nd	nd	3-(2,4-dichlorophenyl)-6-(4-methoxy-4-oxobutyl)-3,6-dihydro-2H-1,2,6-thiadiazine-4-carboxylic acid 1,1-dioxide	ClC1=CC(Cl)=C(C2C(C(O)=O)=CN(CCCC(OC)=O)S(N2)(=O)=O)C=C1	C15H16Cl2N2O6S	1.617	-3.32705	423.273	9.75696	113.01	3	5	7	26	0	0	0	0	0	0	0	0	0	0	0	0	0	0	0	0	0	0	0	0	0	0	0	0	0	0	0	0
HD_MDS_ID_0402	MAL1-271 Derivative 10i	nd	nd	nd	156017725	CHEMBL4644479	nd	nd	nd	4-((3-(2,4-dichlorophenyl)-4-(ethoxycarbonyl)-1,1-dioxido-3,6-dihydro-2H-1,2,6-thiadiazin-2-yl)methyl)benzoic acid	ClC1=CC(Cl)=C(C2C(C(OCC)=O)=CNS(N2CC3=CC=C(C(O)=O)C=C3)(=O)=O)C=C1	C20H18Cl2N2O6S	3.388	-5.31203	485.344	11.799	113.01	3	5	7	31	0	0	0	0	0	0	0	0	0	0	0	0	0	0	0	0	0	0	0	0	0	0	0	0	0	0	0	0
HD_MDS_ID_0403	MAL1-271 Derivative 12g	nd	nd	nd	156021482	CHEMBL4647460	nd	nd	nd	ethyl 3-(2,4-dichlorophenyl)-6-(4-(hydroxyamino)-4-oxobutyl)-3,6-dihydro-2H-1,2,6-thiadiazine-4-carboxylate 1,1-dioxide	ClC1=CC(Cl)=C(C2C(C(OCC)=O)=CN(CCCC(NO)=O)S(N2)(=O)=O)C=C1	C16H19Cl2N3O6S	1.279	-3.74037	452.315	10.5542	125.04	3	5	9	28	0	0	0	0	0	0	0	0	0	0	0	0	0	0	0	0	0	0	0	0	0	0	0	0	0	0	0	0
HD_MDS_ID_0404	MAL1-271 Derivative 12h	nd	nd	nd	156020882	CHEMBL4649052	nd	nd	nd	ethyl 3-(2,4-dichlorophenyl)-6-(4-(hydroxycarbamoyl)benzyl)-3,6-dihydro-2H-1,2,6-thiadiazine-4-carboxylate 1,1-dioxide	ClC1=CC(Cl)=C(C2C(C(OCC)=O)=CN(CC3=CC=C(C(NO)=O)C=C3)S(N2)(=O)=O)C=C1	C20H19Cl2N3O6S	2.709	-5.39814	500.359	12.1194	125.04	3	5	8	32	0	0	0	0	0	0	0	0	0	0	0	0	0	0	0	0	0	0	0	0	0	0	0	0	0	0	0	0
HD_MDS_ID_0405	MAL1-271 Derivative 18g	nd	nd	nd	156013727	CHEMBL4639763	nd	nd	nd	benzyl 3-(2,4-dichlorophenyl)-6-(4-methoxy-4-oxobutyl)-3,6-dihydro-2H-1,2,6-thiadiazine-4-carboxylate 1,1-dioxide	ClC1=CC(Cl)=C(C2C(C(OCC3=CC=CC=C3)=O)=CN(CCCC(OC)=O)S(N2)(=O)=O)C=C1	C22H22Cl2N2O6S	3.669	-5.50728	513.398	12.8057	102.01	1	4	10	33	0	0	0	0	0	0	0	0	0	0	0	0	0	0	0	0	0	0	0	0	0	0	0	0	0	0	0	0
HD_MDS_ID_0406	MAL1-271 Derivative 5h	nd	nd	nd	156013830	CHEMBL4634664	nd	nd	nd	ethyl 3-(2,4-dichlorophenyl)-6-(4-(hydroxymethyl)benzyl)-3,6-dihydro-2H-1,2,6-thiadiazine-4-carboxylate 1,1-dioxide	ClC1=CC(Cl)=C(C2C(C(OCC)=O)=CN(CC3=CC=C(CO)C=C3)S(N2)(=O)=O)C=C1	C20H20Cl2N2O5S	3.189	-5.11365	471.361	11.7362	95.94	2	4	7	30	0	0	0	0	0	0	0	0	0	0	0	0	0	0	0	0	0	0	0	0	0	0	0	0	0	0	0	0
HD_MDS_ID_0407	MAL1-271 Derivative 6i	nd	nd	nd	156009711	CHEMBL4634628	nd	nd	nd	2-(tert-butyl) 4-ethyl 6-(4-(tert-butoxycarbonyl)benzyl)-5-(2,4-dichlorophenyl)-5,6-dihydro-2H-1,2,6-thiadiazine-2,4-dicarboxylate 1,1-dioxide	ClC1=CC(Cl)=C(C2C(C(OCC)=O)=CN(C(OC(C)(C)C)=O)S(N2CC3=CC=C(C(OC(C)(C)C)=O)C=C3)(=O)=O)C=C1	C29H34Cl2N2O8S	6.309	-8.24565	641.569	16.1899	119.52	0	5	12	42	0	0	0	0	0	0	0	0	0	0	0	0	0	0	0	0	0	0	0	0	0	0	0	0	0	0	0	0
HD_MDS_ID_0408	Naringin	nd	nd	nd	442428	CHEMBL451532	nd	nd	nd	(S)-7-(((2S,3R,4S,5S,6R)-4,5-dihydroxy-6-(hydroxymethyl)-3-(((2S,3R,4R,5R,6S)-3,4,5-trihydroxy-6-methyltetrahydro-2H-pyran-2-yl)oxy)tetrahydro-2H-pyran-2-yl)oxy)-5-hydroxy-2-(4-hydroxyphenyl)chroman-4-one	C[C@H]1[C@@H]([C@H]([C@H]([C@@H](O1)O[C@@H]2[C@H]([C@@H]([C@H](O[C@H]2OC3=CC(=C4C(=O)C[C@H](OC4=C3)C5=CC=C(C=C5)O)O)CO)O)O)O)O)O	C27H32O14	-1.01326	-2.46434	580.539	13.5074	225.06	8	14	6	41	0	0	0	0	0	0	0	0	0	0	0	0	0	0	0	0	0	0	0	0	0	0	0	0	0	0	0	0
HD_MDS_ID_0409	Neferine	nd	nd	nd	159654	CHEMBL455560	nd	nd	2292-16-2	4-(((R)-6,7-dimethoxy-2-methyl-1,2,3,4-tetrahydroisoquinolin-1-yl)methyl)-2-(((R)-6-methoxy-1-(4-methoxybenzyl)-2-methyl-1,2,3,4-tetrahydroisoquinolin-7-yl)oxy)phenol	CN1CCC2=CC(=C(C=C2[C@H]1CC3=CC=C(C=C3)OC)OC4=C(C=CC(=C4)C[C@@H]5C6=CC(=C(C=C6CCN5C)OC)OC)O)OC	C38H44N2O6	6.61848	-6.77654	624.778	17.9583	72.86	1	7	10	46	0	0	0	0	0	0	0	0	0	0	0	0	0	0	0	0	0	0	0	0	0	0	0	0	0	0	0	0
HD_MDS_ID_0410	Nicotine	nd	nd	nd	89594	CHEMBL3	DB00184	2585	54-11-5	(S)-3-(1-methylpyrrolidin-2-yl)pyridine	CN1CCC[C@H]1C2=CN=CC=C2	C10H14N2	1.375	-0.55057	162.236	4.98485	16.13	0	2	1	12	0	0	0	0	0	0	0	0	0	0	0	0	0	0	0	0	0	0	0	0	0	0	0	0	0	0	0	0
HD_MDS_ID_0411	PGL-135	nd	nd	nd	9855723	CHEMBL261640	nd	nd	26278-83-1	2-amino-4,7-dimethylbenzo[d]thiazol-6-ol	CC(C1=C2N=C(N)S1)=C(O)C=C2C	C9H10N2OS	2.18	-2.3516	194.258	5.3961	59.14	2	2	0	13	0	0	0	0	0	0	0	0	0	0	0	0	0	0	0	0	0	0	0	0	0	0	0	0	0	0	0	0
HD_MDS_ID_0412	PGL-137	nd	nd	nd	70339	nd	nd	nd	943-04-4	2-(dimethylamino)benzo[d]thiazol-6-ol	OC1=CC(SC(N(C)C)=N2)=C2C=C1	C9H10N2OS	2.177	-2.23719	194.258	5.43545	36.36	1	2	1	13	0	0	0	0	0	0	0	0	0	0	0	0	0	0	0	0	0	0	0	0	0	0	0	0	0	0	0	0
HD_MDS_ID_0413	Praeruptoin C	nd	nd	nd	5320692	nd	nd	nd	72463-77-5	(9R,10R)-8,8-dimethyl-10-((3-methylbutanoyl)oxy)-2-oxo-9,10-dihydro-2H,8H-pyrano[2,3-f]chromen-9-yl (Z)-2-methylbut-2-enoate	C/C=C(/C)\C(=O)O[C@@H]1[C@@H](C2=C(C=CC3=C2OC(=O)C=C3)OC1(C)C)OC(=O)CC(C)C	C24H28O7	4.56274	-6.49769	428.481	11.4405	88.13	0	4	7	31	0	0	0	0	0	0	0	0	0	0	0	0	0	0	0	0	0	0	0	0	0	0	0	0	0	0	0	0
HD_MDS_ID_0414	Protopanaxadiol	nd	nd	nd	9920281	CHEMBL1669123	nd	nd	7755-01-3	(3S,5R,8R,9R,10R,12R,13R,14R,17S)-17-((R)-2-hydroxy-6-methylhept-5-en-2-yl)-4,4,8,10,14-pentamethylhexadecahydro-1H-cyclopenta[a]phenanthrene-3,12-diol	CC(=CCC[C@](C)([C@H]1CC[C@@]2([C@@H]1[C@@H](C[C@H]3[C@]2(CC[C@@H]4[C@@]3(CC[C@@H](C4(C)C)O)C)C)O)C)O)C	C30H52O3	6.413	-7.43803	460.743	13.3989	60.69	3	3	4	33	0	0	0	0	0	0	0	0	0	0	0	0	0	0	0	0	0	0	0	0	0	0	0	0	0	0	0	0
HD_MDS_ID_0415	Puerarin	nd	nd	nd	5281807	CHEMBL486386	DB12290	12553	3681-99-0	7-hydroxy-3-(4-hydroxyphenyl)-8-((2S,3R,4R,5S,6R)-3,4,5-trihydroxy-6-(hydroxymethyl)tetrahydro-2H-pyran-2-yl)-4H-chromen-4-one	C1=CC(=CC=C1C2=COC3=C(C2=O)C=CC(=C3[C@H]4[C@@H]([C@H]([C@@H]([C@H](O4)CO)O)O)O)O)O	C21H20O9	-0.286	-2.99026	416.382	10.1642	156.91	6	8	3	30	0	0	0	0	0	0	0	0	0	0	0	0	0	0	0	0	0	0	0	0	0	0	0	0	0	0	0	0
HD_MDS_ID_0416	R1	nd	nd	nd	7202265	CHEMBL1222380	nd	nd	nd	1-(3-fluorophenyl)-3-propyl-1H-pyrazol-5-yl 2-fluorobenzoate	CCCC1=NN(C2=CC(F)=CC=C2)C(OC(C3=CC=CC=C3F)=O)=C1	C19H16F2N2O2	5.091	-5.58445	342.345	9.28553	44.12	0	2	6	25	0	0	0	0	0	0	0	0	0	0	0	0	0	0	0	0	0	0	0	0	0	0	0	0	0	0	0	0
HD_MDS_ID_0417	R2	nd	nd	nd	11966067	CHEMBL1221465	nd	nd	nd	1-(3-fluorophenyl)-3-propyl-1H-pyrazol-5-yl 2-phenylbutanoate	CCCC1=NN(C2=CC(F)=CC=C2)C(OC(C(CC)C3=CC=CC=C3)=O)=C1	C22H23FN2O2	5.84	-6.06793	366.436	10.6411	44.12	0	2	8	27	0	0	0	0	0	0	0	0	0	0	0	0	0	0	0	0	0	0	0	0	0	0	0	0	0	0	0	0
HD_MDS_ID_0418	R3	nd	nd	nd	11966068	CHEMBL1221466	nd	nd	nd	3-phenyl-1-(m-tolyl)-1H-pyrazol-5-yl decanoate	O=C(CCCCCCCCC)OC1=CC(C2=CC=CC=C2)=NN1C3=CC(C)=CC=C3	C26H32N2O2	7.737	-8.88098	404.554	12.4224	44.12	0	2	12	30	0	0	0	0	0	0	0	0	0	0	0	0	0	0	0	0	0	0	0	0	0	0	0	0	0	0	0	0
HD_MDS_ID_0419	R4	nd	nd	nd	5935735	CHEMBL1222378	nd	nd	nd	(E)-5-(4-(furan-2-yl)-2-oxobut-3-en-1-yl)-4-methoxy-6,6-dimethyl-5,6,7,8-tetrahydro-[1,3]dioxolo[4,5-g]isoquinolin-6-ium	C[N+]1(C)C(CC(/C=C/C2=CC=CO2)=O)C3=C(OC)C4=C(OCO4)C=C3CC1	C21H24NO5+	2.108	-3.55386	370.425	10.1473	57.9	0	4	5	27	0	0	0	0	0	0	0	0	0	0	0	0	0	0	0	0	0	0	0	0	0	0	0	0	0	0	0	0
HD_MDS_ID_0420	Ro 618048	nd	nd	nd	5282337	CHEMBL134915	nd	nd	199666-03-0	3,4-dimethoxy-N-(4-(3-nitrophenyl)thiazol-2-yl)benzenesulfonamide	COC1=CC(S(=O)(NC2=NC(C3=CC=CC([N+]([O-])=O)=C3)=CS2)=O)=CC=C1OC	C17H15N3O6S2	3.22674	-5.80426	421.454	10.5024	123.34	1	5	7	28	0	0	0	0	0	0	0	0	0	0	0	0	0	0	0	0	0	0	0	0	0	0	0	0	0	0	0	0
HD_MDS_ID_0421	S-allyl cysteine	nd	nd	nd	9793905	CHEMBL2048654	nd	nd	21593-77-1	S-allyl-L-cysteine	C=CCSC[C@@H](C(=O)O)N	C6H11NO2S	-2.18273	-0.76585	161.225	4.24358	63.32	3	3	5	10	0	0	0	0	0	0	0	0	0	0	0	0	0	0	0	0	0	0	0	0	0	0	0	0	0	0	0	0
HD_MDS_ID_0422	Sesamol	nd	nd	nd	68289	CHEMBL1517998	nd	nd	533-31-3	benzo[d][1,3]dioxol-5-ol	C1OC2=C(O1)C=C(C=C2)O	C7H6O3	1.303	-0.97803	138.122	3.47617	38.69	1	3	0	10	0	0	0	0	0	0	0	0	0	0	0	0	0	0	0	0	0	0	0	0	0	0	0	0	0	0	0	0
HD_MDS_ID_0423	Solanesol	nd	nd	nd	5477212	CHEMBL1567436	nd	nd	13190-97-1	(2E,6E,10E,14E,18E,22E,26E,30E)-3,7,11,15,19,23,27,31,35-nonamethylhexatriaconta-2,6,10,14,18,22,26,30,34-nonaen-1-ol	CC(=CCC/C(=C/CC/C(=C/CC/C(=C/CC/C(=C/CC/C(=C/CC/C(=C/CC/C(=C/CC/C(=C/CO)/C)/C)/C)/C)/C)/C)/C)/C)C	C45H74O	7.322	-15.3759	631.086	20.645	20.23	1	1	25	46	0	0	0	0	0	0	0	0	0	0	0	0	0	0	0	0	0	0	0	0	0	0	0	0	0	0	0	0
HD_MDS_ID_0424	Spermidine	nd	nd	nd	1102	CHEMBL19612	DB03566	2390	124-20-9	N1-(3-aminopropyl)butane-1,4-diamine	C(CCNCCCN)CN	C7H19N3	-0.607	0.65449	145.25	4.34436	64.07	3	3	7	10	0	0	0	0	0	0	0	0	0	0	0	0	0	0	0	0	0	0	0	1	1	0	0	0	0	0	0	0
HD_MDS_ID_0425	T1-11	nd	nd	nd	152909068	nd	nd	nd	nd	(2R,3S,4R,5R)-2-(6-((4-hydroxybenzyl)amino)-9H-purin-9-yl)-5-(hydroxymethyl)tetrahydrofuran-3,4-diol	O[C@@H]1[C@@H](O[C@H](CO)[C@@H]1O)N2C=NC3=C2N=CN=C3NCC4=CC=C(O)C=C4	C17H19N5O5	-0.51994	-2.44421	373.369	9.44479	145.78	5	8	5	27	0	0	0	0	0	0	0	0	0	0	0	0	0	0	0	0	0	0	0	0	0	0	0	0	0	0	0	0
HD_MDS_ID_0426	TD-G6	nd	nd	nd	nd	nd	nd	nd	nd	No Name Available	OC[C@H](O1)[C@H](OC(CCCCCNC(N)=N)=O)[C@@H](OC(CCCCCNC(N)=N)=O)[C@H](OC(CCCCCNC(N)=N)=O)[C@@H]1O[C@H](O2)[C@@H](OC(CCCCCNC(N)=N)=O)[C@H](OC(CCCCCNC(N)=N)=O)[C@@H](OC(CCCCCNC(N)=N)=O)[C@@H]2CO	C54H100N18O17	0.83244	-6.96816	1273.5	32.2781	597.35	20	17	58	89	0	0	0	0	0	0	0	0	0	0	0	0	0	0	0	0	0	0	0	0	0	0	0	0	0	0	0	0
HD_MDS_ID_0427	Tetramethylpyrazine	nd	nd	nd	14296	CHEMBL303697	nd	nd	1124-11-4	2,3,5,6-tetramethylpyrazine	CC1=C(N=C(C(=N1)C)C)C	C8H12N2	1.35313	-0.12216	136.198	4.20833	25.78	0	2	0	10	0	0	0	0	0	0	0	0	0	0	0	0	0	0	0	0	0	0	0	0	0	0	0	0	0	0	0	0
HD_MDS_ID_0428	α-Mangostin	nd	nd	nd	5281650	CHEMBL323197	DB14371	nd	6147-11-1	1,3,6-trihydroxy-7-methoxy-2,8-bis(3-methylbut-2-en-1-yl)-9H-xanthen-9-one	CC(=CCC1=C(C2=C(C=C1O)OC3=C(C2=O)C(=C(C(=C3)O)OC)CC=C(C)C)O)C	C24H26O6	3.903	-6.60909	410.466	11.3027	96.22	3	5	5	30	0	0	0	0	0	0	0	0	0	0	0	0	0	0	0	0	0	0	0	0	0	0	0	0	0	0	0	0
HD_MDS_ID_0429	ε-Viniferin	nd	nd	nd	5281728	CHEMBL1224875	nd	nd	62218-08-0	5-((2R,3R)-6-hydroxy-2-(4-hydroxyphenyl)-4-((E)-4-hydroxystyryl)-2,3-dihydrobenzofuran-3-yl)benzene-1,3-diol	C1=CC(=CC=C1/C=C/C2=C3[C@H]([C@@H](OC3=CC(=C2)O)C4=CC=C(C=C4)O)C5=CC(=CC(=C5)O)O)O	C28H22O6	6.569	-6.09392	454.478	12.6411	110.38	5	6	4	34	0	0	0	0	0	0	0	0	0	0	0	0	0	0	0	0	0	0	0	0	0	0	0	0	0	0	0	0
[truncated: 124 more columns]

## Sheet: Fingerprint (Table S3)
Substructure Identifier**	Total Count of Hits	Percentage Occurrence within 429 Compounds	Substructure SMILES	Substructure Trivial Name	Hits in ChEMBL HDAC Molecules	Hits in ChEMBL HSP Molecules
Substructure_0178	1	0.2331	C12=CC=CN=C1SC=C2	thieno[2,3-b]pyridine	2	5
Substructure_0182	1	0.2331	C1(C=CC=C2)=C2COC1	dihydroisobenzofuran	10	5
Substructure_0272	1	0.2331	C1=CNC=CC1	dihydropyridine-R	118	2
Substructure_0428	1	0.2331	C1(OCCO2)=C2C=CC=C1	benzodioxan	28	56
Substructure_0449	1	0.2331	N(C([H])([H])C([H])([H])C([H])([H])[H])[H]	propyl-H-amino-N-H-R, defined (8H; CH; NH)	89	21
Substructure_0450	1	0.2331	N(C([H])([H])C([H])([H])C([H])([H])C([H])([H])[H])[H]	butyl-H-amino-N-H-R, defined (10H; CH, NH)	71	4
Substructure_0451	1	0.2331	N([H])C(C([H])([H])[H])([H])C([H])([H])[H]	isopropyl-H-amino-N-H-R, defined (8H; CH, NH)	48	55
Substructure_0486	1	0.2331	C12=CC=CC=C1N=CC=N2	chinoxalin	80	17
Substructure_0490	1	0.2331	C1=NN=CO1	1,3,4-oxadiazole	61	27
Substructure_0519	1	0.2331	O=C1CCCC1	cyclopentanone	3	19
Substructure_0525	1	0.2331	NC([H])([H])C([H])([H])C([H])([H])C([H])([H])O	butanol-R-amine-R, defined (8H)	34	9
Substructure_0530	1	0.2331	C1CCCCCCCNC1	azecane-R	5	20
Substructure_0558	1	0.2331	[H]C([H])([H])C1=CC(C([H])([H])[H])=CC=C1	m-xylyl, defined (6H)	173	90
Substructure_0563	1	0.2331	NC1=CC2=CC=CC=C2C=C1	2-amino-R-naphthalene	42	12
Substructure_0564	1	0.2331	C12=C(NC=C2)N=CC=C1	pyrrolo-R-[2,3-b]pyridine	34	38
Substructure_0568	1	0.2331	C12CNCCC1CCCC2	decahydroisoquinoline-R	1	1
Substructure_0585	1	0.2331	CC(C)C(C(=O)O)N	valine-R	93	23
Substructure_0587	1	0.2331	CC(C)CC(C(=O)O)N	leucine-R	9	6
Substructure_0630	1	0.2331	N([H])C([H])(N([H]))[H]	methylene-H-diamine-H, defined (4H; CH, NH)	2	0
Substructure_0631	1	0.2331	N([H])C([H])(C([H])(C([H])(N([H]))[H])[H])[H]	propylene-H-diamine-H, defined (8H; CH, NH)	98	7
Substructure_0632	1	0.2331	N([H])C([H])(C([H])(C([H])(C([H])(N([H]))[H])[H])[H])[H]	butylene-H-diamine-H, defined (10H; CH, NH)	59	8
Substructure_0633	1	0.2331	NC([H])([H])O	methanol-R-amine-R, defined (2H; CH)	14	9
Substructure_0634	1	0.2331	NC([H])([H])O[H]	methanol-H-amine-R, defined (3H; CH, OH)	0	1
Substructure_0635	1	0.2331	NC([H])([H])C([H])([H])C([H])([H])O[H]	propanol-H-amine-R, defined (7H; CH, OH)	26	10
Substructure_0636	1	0.2331	[H]C([H])(C([H])(N[H])[H])O[H]	ethanol-H-amine-N-H-R, defined (6H; CH, NH, OH)	11	14
Substructure_0637	1	0.2331	C1CCOCO1	1,3-dioxane	65	2
Substructure_0638	1	0.2331	C1CCCS1	thiolane	10	37
Substructure_0639	1	0.2331	[H]C([H])([H])C1=C(C([H])([H])[H])C=CC=C1	o-xylyl, defined (6H)	31	31
Substructure_0640	1	0.2331	C12C(CCCC2)NCC1	octahydroindole-R	13	0
Substructure_0641	1	0.2331	C12=CC=CC=C1C=NN=C2	phthalazine	48	13
Substructure_0642	1	0.2331	[H]OC(C=C1)=CC=C1O[H]	hydroquinone-H, defined (2H, OH)	13	17
Substructure_0643	1	0.2331	O=C1CCCN1[H]	gamma-lactam-H, defined (1H; NH)	25	8
Substructure_0644	1	0.2331	O=C1CCN1	beta-lactam-R	18	10
Substructure_0645	1	0.2331	O=C1CCCN1	gamma-lactam-R	113	56
Substructure_0646	1	0.2331	C1=CN=NO1	1,2,3-oxadiazole	0	0
Substructure_0647	1	0.2331	C1CNCS1	thiazolidine-R	92	37
Substructure_0648	1	0.2331	C1CNCNCCS1	thiadiazoctane-R	9	15
Substructure_0649	1	0.2331	C(CCN)CC(C(=O)O)N	lysine-R	21	2
Substructure_0650	1	0.2331	NC(O)=N	carbamimidic acid-R	15	2
