# Supplementary material for: HD_BPMDS: a curated binary pattern multitarget dataset of Huntington’s disease–targeting agents
Source: J Cheminform. 2023 Nov 17;15:109. doi: 10.1186/s13321-023-00775-z (PMC10655317; doi:10.1186/s13321-023-00775-z)
Supplement: Supplementary file 5 — Additional file 5. Physicochemical and molecular-structural validation (numeric values). [file 13321_2023_775_MOESM5_ESM.xlsx]

## Sheet: Cover Sheet
ADDITIONAL FILE 5 HD_BPMDS: a curated binary pattern multitarget dataset of Huntington’s disease–targeting agents Sven Marcel Stefan1,2,3, Jens Pahnke1,2,4,5, Vigneshwaran Namasivayam2,6,* 1Department of Pathology, Section of Neuropathology, Translational Neurodegeneration Research and Neuropathology Lab (www.pahnkelab.eu), University of Oslo and Oslo University Hospital, Sognsvannsveien 20, 0372…

## Sheet: Table S4
Compound Collection	Reference	CLogP (o/w) Mean	CLogP (o/w) Median	Molecular Weight (MW; g ∙ mol-1) Mean	Molecular Weight (MW; g ∙ mol-1) Median	Molar Refractivity (MR) - Mean	Molar Refractivity (MR) - Median	Topological Polar Surface Area (TPSA; Å) Mean	Topological Polar Surface Area (TPSA; Å) Median	H-bond Donors Mean	H-bond Donors Median	H-bond Acceptors Mean	H-bond Acceptors Median	Rotatable Bonds Mean	Rotatable Bonds Median
Entire dataset	Figure 1	3.3688	3.315	381.18	362.466	10.4984	9.91625	77.3025	69.04	1.84848	1	3.88345	3	5.83916	5
Histone deacetylases-(HDACs)-focusing molecules	Figure S1	2.91277	2.709	383.642	423.273	11.1596	10.5542	88.3285	95.94	1.84615	2	4	4	7.38462	7
Heat shock proteins-(HSPs)-focusing molecules	Figure S2	3.66539	3.4275	463.097	455.659	12.5541	12.4327	89.3488	85.525	1.625	1	3.5	3.5	4.375	3.5
Solute carriers-(SLCs)-focusing molecules	Figure S3	2.8162	3.29676	304.481	309.331	8.41762	8.60619	49.4988	38.77	1.41176	1	3.41176	3	4.88235	4
Ion channels-(ICs)-focusing molecules	Figure S4	2.95869	2.968	292.238	318.485	8.01663	8.22125	72.61	59.14	1.85714	2	2.71429	3	3.28571	4
(Tyrosine) kinases-[(T)Ks]-focusing molecules	Figure S5	2.57125	2.681	365.846	297.31	9.99745	8.18166	81.4357	80.34	1.85714	2	4.28571	4	4.14286	4
Sigma receptors-(σRs)-focusing molecules	Figure S6	4.57923	4.14574	359.909	379.5	10.0294	10.5684	28.3173	36.02	0.272727	0	2.36364	2	4.54545	5
Compound category (i) molecules	Figure S7	2.91618	2.845	355.046	324.399	9.77301	9.17747	67.7641	51.37	1.6055	1	3.81651	3	4.47706	4
Compound category (ii) molecules	Figure S8	3.74196	3.6665	405.134	394.285	11.1323	10.6013	80.3439	73.06	1.78244	1	3.87405	4	6.3626	5
Compound category (iii) molecules	Figure S9	2.53375	1.9305	322.088	291.443	8.99808	7.37543	81.4895	69.81	2.60345	2	4.05172	3	6.03448	4
Target category (i)-focusing molecules	Figure S10	3.05258	2.8305	307.313	312.919	8.68872	8.90536	44.7931	40.035	0.796296	1	2.74074	3	4.03704	4
Target category (ii)-focusing molecules	Figure S11	3.384	2.89803	390.737	332.445	10.9617	9.89176	87.9118	68.2	2.89474	3	4.44737	3	8.26316	5.5
Target category (iii)-focusing molecules	Figure S12	3.9764	4.713	355.924	327.83	9.88351	9.386	77.661	91.51	2.1	1	3.6	3	3.9	4
Target category (iv)-focusing molecules	Figure S13	4.40106	4.3215	420.216	433.535	10.8246	10.6017	65.31	68.16	1.375	1	4.5625	4	4.3125	3.5
Target category (v)-focusing molecules	Figure S14	3.19936	3.282	398.937	391.254	10.86	10.5552	83.9305	73.06	1.88623	1	4.23952	3	6.19162	5
Agonists / activators	Figure S15	3.07421	3.018	362.646	356.809	9.95226	9.6095	68.9686	63.32	1.58621	1	3.51724	3	4.68966	4
Antagonists / inhibitors	Figure S16	3.12811	3.018	383.847	365.947	10.529	10.0669	76.5399	70.16	1.5	1	3.95652	3	5.95652	5
Early drug development stage molecules (in vitro)	Figure S17	3.64176	3.6085	394.93	386.465	10.8748	10.5127	77.734	73.05	1.75847	1	3.80085	4	6.02542	5
Advanced drug development stage molecules (in vivo, etc.)	Figure S18	3.03503	2.816	364.367	330.512	10.038	9.44378	76.7748	66.43	1.95855	1	3.98446	3	5.6114	4
